# Supplementary material for: Transcription factor expression landscape in Drosophila embryonic cell lines
Source: BMC Genomics. 2024 Mar 23;25:307. doi: 10.1186/s12864-024-10241-1 (PMC10960990; doi:10.1186/s12864-024-10241-1)
Supplement: Supplementary file 1 — Supplementary Material 1. [file 12864_2024_10241_MOESM1_ESM.xlsx]

## Sheet: All 707 TFs
Gene Symbol	Gene ID	Chromosome	Start	End	Strand	KC TPM	S2 TPM	KC FPKM	S2 FPKM	KC Read Count	S2 Read Count	log2 (KC / S2)	Pvalue(KC / S2)	FDR (KC / S2)	GO_C Desc	GO_F Desc	GO_P Desc
HmgD	37481	NT_033778.4	21701458	21716727	+	3932.31	805.31	3075.69	641.5	51211	10794	2.26139	0	0	GO:0005694///chromosome+++GO:0000790///nuclear chromatin+++GO:0005634///nucleus	GO:0003680///AT DNA binding+++GO:0008301///DNA binding, bending+++GO:0003677///DNA binding+++GO:0008134///transcription factor binding	GO:0006338///chromatin remodeling+++GO:0006357///regulation of transcription by RNA polymerase II+++GO:0006325///chromatin organization
crc	47767	NT_033779.5	21310866	21319527	+	1040.88	892.09	814.13	710.63	27153.5	23732.8	0.196161	4.6375e-45	2.2862e-44	GO:0005634///nucleus+++GO:0030176///integral component of endoplasmic reticulum membrane	GO:0004672///protein kinase activity+++GO:0005524///ATP binding+++GO:0004521///endoribonuclease activity+++GO:0004540///ribonuclease activity	GO:0090502///RNA phosphodiester bond hydrolysis, endonucleolytic+++GO:0034976///response to endoplasmic reticulum stress+++GO:0006402///mRNA catabolic process+++GO:0007030///Golgi organization+++GO:0090501///RNA phosphodiester bond hydrolysis+++GO:0006468///protein phosphorylation+++GO:0001751///compound eye photoreceptor cell differentiation+++GO:0030968///endoplasmic reticulum unfolded protein …
Xrp1	42267	NT_033777.3	18914968	18926989	+	847.62	804	662.98	640.46	30673	28161	0.0498569	3.90556e-20	1.26019e-19	GO:1990391///DNA repair complex	GO:0003693///P-element binding	GO:0006302///double-strand break repair+++GO:0009987///cellular process+++GO:0051276///chromosome organization+++GO:0008285///negative regulation of cell proliferation
Xbp1	44226	NT_033778.4	21143545	21145750	+	827.15	448.74	646.97	357.47	24084	13176	0.855877	0	0	GO:0030176///integral component of endoplasmic reticulum membrane+++GO:0005634///nucleus	GO:0000981///DNA-binding transcription factor activity, RNA polymerase II-specific+++GO:0003700///DNA-binding transcription factor activity+++GO:0000977///RNA polymerase II regulatory region sequence-specific DNA binding	GO:0030968///endoplasmic reticulum unfolded protein response+++GO:1900103///positive regulation of endoplasmic reticulum unfolded protein response+++GO:0036490///regulation of translation in response to endoplasmic reticulum stress+++GO:0034976///response to endoplasmic reticulum stress+++GO:0006355///regulation of transcription, DNA-templated+++GO:0006366///transcription by RNA polymerase II+++G…
HmgZ	37480	NT_033778.4	21697488	21707861	-	676.14	473.47	528.85	377.16	9080	5858	0.487682	1.14555e-147	1.31751e-146	GO:0005634///nucleus+++GO:0000790///nuclear chromatin+++GO:0005694///chromosome	GO:0008134///transcription factor binding+++GO:0008301///DNA binding, bending+++GO:0003677///DNA binding	GO:0006338///chromatin remodeling+++GO:0006357///regulation of transcription by RNA polymerase II
SREBP	40155	NT_037436.4	19793935	19798979	+	471.07	284.87	368.45	226.93	24965	15219	0.699222	0	0	GO:0016020///membrane+++GO:0005789///endoplasmic reticulum membrane+++GO:0005634///nucleus+++GO:0031965///nuclear membrane	GO:0001228///DNA-binding transcription activator activity, RNA polymerase II-specific+++GO:0046983///protein dimerization activity	GO:1903146///regulation of autophagy of mitochondrion+++GO:0032933///SREBP signaling pathway+++GO:0006633///fatty acid biosynthetic process+++GO:0006355///regulation of transcription, DNA-templated+++GO:0045893///positive regulation of transcription, DNA-templated+++GO:0042304///regulation of fatty acid biosynthetic process+++GO:0000902///cell morphogenesis+++GO:0055089///fatty acid homeostasis
mod(mdg4)	49228	NT_033777.3	21350846	21377401	+	440.12	488.09	344.25	388.81	9907.7	10915.8	-0.175609	1.57777e-14	4.45505e-14	GO:0005694///chromosome+++GO:0005704///polytene chromosome band+++GO:0000785///chromatin+++GO:0000794///condensed nuclear chromosome+++GO:0005730///nucleolus+++GO:0005634///nucleus+++GO:0005700///polytene chromosome	GO:0003682///chromatin binding+++GO:0046872///metal ion binding+++GO:0016787///hydrolase activity+++GO:0031208///POZ domain binding+++GO:0005515///protein binding+++GO:0008195///phosphatidate phosphatase activity+++GO:0003677///DNA binding+++GO:0042803///protein homodimerization activity	GO:0006915///apoptotic process+++GO:0048477///oogenesis+++GO:0001672///regulation of chromatin assembly or disassembly+++GO:0006325///chromatin organization+++GO:0010032///meiotic chromosome condensation+++GO:0007141///male meiosis I+++GO:0008354///germ cell migration+++GO:0007060///male meiosis chromosome segregation+++GO:0016311///dephosphorylation
D1	41095	NT_033777.3	9238083	9240654	-	373.71	289.02	292.3	230.23	8693	6750	0.344374	3.04974e-51	1.63174e-50	GO:0005737///cytoplasm+++GO:0005634///nucleus+++GO:0000792///heterochromatin+++GO:0000786///nucleosome+++GO:0005700///polytene chromosome	GO:0003680///AT DNA binding+++GO:0003696///satellite DNA binding
bun	34665	NT_033779.5	12455540	12546611	-	313.79	211.79	245.43	168.71	13549	9751	0.540766	2.04066e-129	2.0974e-128	GO:0005737///cytoplasm+++GO:0005829///cytosol+++GO:0005634///nucleus	GO:0042803///protein homodimerization activity+++GO:0003700///DNA-binding transcription factor activity	GO:0002052///positive regulation of neuroblast proliferation+++GO:0007297///ovarian follicle cell migration+++GO:0008340///determination of adult lifespan+++GO:0008101///decapentaplegic signaling pathway+++GO:0030707///ovarian follicle cell development+++GO:0048477///oogenesis+++GO:0046843///dorsal appendage formation+++GO:0001751///compound eye photoreceptor cell differentiation+++GO:0030307///p…
cbt	33224	NT_033779.5	476446	479688	-	267.85	72.71	209.5	57.92	7564	2049	1.85482	0	0	GO:0005634///nucleus	GO:0003676///nucleic acid binding+++GO:0043565///sequence-specific DNA binding+++GO:0000981///DNA-binding transcription factor activity, RNA polymerase II-specific	GO:0007472///wing disc morphogenesis+++GO:0090098///positive regulation of decapentaplegic signaling pathway+++GO:0000122///negative regulation of transcription by RNA polymerase II+++GO:0048190///wing disc dorsal/ventral pattern formation+++GO:0006357///regulation of transcription by RNA polymerase II+++GO:0007391///dorsal closure+++GO:0007423///sensory organ development
h	38995	NT_037436.4	8675759	8679253	+	251.92	143.98	197.04	114.69	7665	4238	0.780749	1.6526e-212	2.58695e-211	GO:0005634///nucleus	GO:0046983///protein dimerization activity+++GO:0070888///E-box binding+++GO:0000978///RNA polymerase II proximal promoter sequence-specific DNA binding+++GO:0003677///DNA binding+++GO:0008134///transcription factor binding+++GO:0001078///proximal promoter DNA-binding transcription repressor activity, RNA polymerase II-specific	GO:0001666///response to hypoxia+++GO:0007435///salivary gland morphogenesis+++GO:0007399///nervous system development+++GO:0000122///negative regulation of transcription by RNA polymerase II+++GO:0007424///open tracheal system development+++GO:0045892///negative regulation of transcription, DNA-templated+++GO:0035290///trunk segmentation+++GO:0000902///cell morphogenesis+++GO:0061024///membrane …
pnt	42757	NT_033777.3	23290231	23346167	-	231.82	160.11	181.32	127.55	10660	8407	0.507475	2.3861e-55	1.33924e-54	GO:0005634///nucleus+++GO:1902554///serine/threonine protein kinase complex+++GO:1902911///protein kinase complex	GO:0005515///protein binding+++GO:0003700///DNA-binding transcription factor activity+++GO:0000981///DNA-binding transcription factor activity, RNA polymerase II-specific+++GO:0016301///kinase activity+++GO:0016740///transferase activity+++GO:0004672///protein kinase activity+++GO:0005524///ATP binding+++GO:0003677///DNA binding+++GO:0004674///protein serine/threonine kinase activity+++GO:0044212…	GO:0016318///ommatidial rotation+++GO:0006355///regulation of transcription, DNA-templated+++GO:0001742///oenocyte differentiation+++GO:0045977///positive regulation of mitotic cell cycle, embryonic+++GO:0016310///phosphorylation+++GO:0007464///R3/R4 cell fate commitment+++GO:0007173///epidermal growth factor receptor signaling pathway+++GO:0061320///pericardial nephrocyte differentiation+++GO:00…
srp	41944	NT_033777.3	15986152	16004081	+	193.92	268.93	151.68	214.23	11886	16263	-0.49813	6.2485e-160	7.61898e-159	GO:0005634///nucleus	GO:0003700///DNA-binding transcription factor activity+++GO:0003677///DNA binding+++GO:0005515///protein binding+++GO:0043565///sequence-specific DNA binding+++GO:0046872///metal ion binding+++GO:0001228///DNA-binding transcription activator activity, RNA polymerase II-specific+++GO:0008270///zinc ion binding+++GO:0000981///DNA-binding transcription factor activity, RNA polymerase II-specific+++G…	GO:0007390///germ-band shortening+++GO:0006355///regulation of transcription, DNA-templated+++GO:0007391///dorsal closure+++GO:0007503///fat body development+++GO:0008258///head involution+++GO:0042688///crystal cell differentiation+++GO:0045165///cell fate commitment+++GO:0035162///embryonic hemopoiesis+++GO:0035050///embryonic heart tube development+++GO:0007275///multicellular organism develop…
dysf	43174	NT_033777.3	26076592	26098711	-	176.21	0.54	137.83	0.43	8689	26	8.32434	0	0	GO:0005886///plasma membrane+++GO:0042383///sarcolemma+++GO:0032991///protein-containing complex+++GO:0016010///dystrophin-associated glycoprotein complex+++GO:0005938///cell cortex+++GO:0005634///nucleus+++GO:0016020///membrane+++GO:0005737///cytoplasm+++GO:0005856///cytoskeleton+++GO:0045202///synapse	GO:0008270///zinc ion binding+++GO:0046982///protein heterodimerization activity+++GO:0008307///structural constituent of muscle+++GO:0000981///DNA-binding transcription factor activity, RNA polymerase II-specific+++GO:0046983///protein dimerization activity+++GO:0008092///cytoskeletal protein binding+++GO:0043565///sequence-specific DNA binding+++GO:0005515///protein binding+++GO:0003700///DNA-b…	GO:0046716///muscle cell cellular homeostasis+++GO:0007427///epithelial cell migration, open tracheal system+++GO:0007219///Notch signaling pathway+++GO:0045944///positive regulation of transcription by RNA polymerase II+++GO:0006357///regulation of transcription by RNA polymerase II+++GO:0007517///muscle organ development+++GO:0006355///regulation of transcription, DNA-templated+++GO:0007474///i…
E2f1	42550	NT_033777.3	21620304	21660871	-	160.46	138.62	125.5	110.42	9268	7618	0.184686	1.30885e-33	5.41797e-33	GO:0005667///transcription factor complex+++GO:0035189///Rb-E2F complex+++GO:0005634///nucleus+++GO:0090575///RNA polymerase II transcription factor complex+++GO:0005654///nucleoplasm	GO:0005515///protein binding+++GO:0008134///transcription factor binding+++GO:0003700///DNA-binding transcription factor activity+++GO:0001227///DNA-binding transcription repressor activity, RNA polymerase II-specific+++GO:0043565///sequence-specific DNA binding+++GO:0001228///DNA-binding transcription activator activity, RNA polymerase II-specific+++GO:0003677///DNA binding+++GO:0046983///protei…	GO:0007444///imaginal disc development+++GO:0010628///positive regulation of gene expression+++GO:0007275///multicellular organism development+++GO:0042023///DNA endoreduplication+++GO:0019730///antimicrobial humoral response+++GO:0045476///nurse cell apoptotic process+++GO:0000122///negative regulation of transcription by RNA polymerase II+++GO:1904263///positive regulation of TORC1 signaling+++…
BuGZ	35004	NT_033779.5	16743405	16753704	+	156.86	130.8	122.69	104.19	5651	4831	0.235801	5.46094e-14	1.51717e-13	GO:0005634///nucleus+++GO:1990047///spindle matrix+++GO:0000776///kinetochore	GO:0003676///nucleic acid binding+++GO:0003677///DNA binding+++GO:0008017///microtubule binding	GO:0008608///attachment of spindle microtubules to kinetochore+++GO:0048813///dendrite morphogenesis+++GO:0090307///mitotic spindle assembly+++GO:0007094///mitotic spindle assembly checkpoint
Trl	2768981	NT_037436.4	14747929	14761049	-	153.47	114.58	120.04	91.28	5521.03	4506.59	0.395145	4.33412e-22	1.45739e-21	GO:0005634///nucleus+++GO:0000791///euchromatin+++GO:0005721///pericentric heterochromatin+++GO:0005700///polytene chromosome	GO:0005515///protein binding+++GO:0003676///nucleic acid binding+++GO:0003682///chromatin binding+++GO:0003677///DNA binding+++GO:0031208///POZ domain binding+++GO:0008134///transcription factor binding+++GO:0001046///core promoter sequence-specific DNA binding+++GO:0003700///DNA-binding transcription factor activity+++GO:0043565///sequence-specific DNA binding+++GO:0042803///protein homodimeriza…	GO:0045893///positive regulation of transcription, DNA-templated+++GO:0006325///chromatin organization+++GO:0007283///spermatogenesis+++GO:0051301///cell division+++GO:0051259///protein complex oligomerization+++GO:0007549///dosage compensation+++GO:0045892///negative regulation of transcription, DNA-templated+++GO:0035075///response to ecdysone+++GO:0035186///syncytial blastoderm mitotic cell cy…
cnc	42743	NT_033777.3	23185580	23226711	-	152.08	13.13	118.95	10.46	10551	1051	3.5074	0	0	GO:0005634///nucleus+++GO:0005703///polytene chromosome puff	GO:0046982///protein heterodimerization activity+++GO:0003700///DNA-binding transcription factor activity+++GO:0003677///DNA binding	GO:0007317///regulation of pole plasm oskar mRNA localization+++GO:0045450///bicoid mRNA localization+++GO:0008340///determination of adult lifespan+++GO:0060465///pharynx development+++GO:0048813///dendrite morphogenesis+++GO:0045944///positive regulation of transcription by RNA polymerase II+++GO:0008103///oocyte microtubule cytoskeleton polarization+++GO:0007275///multicellular organism develo…
CG17385	36603	NT_033778.4	14409295	14411572	-	151.17	101.18	118.24	80.6	2398	1617	0.552866	1.73504e-33	7.17374e-33	GO:0005634///nucleus	GO:0003676///nucleic acid binding+++GO:0003674///molecular_function	GO:0006357///regulation of transcription by RNA polymerase II
crol	34592	NT_033779.5	11794327	11809438	-	148.3	123.47	116	98.35	11777	9901	0.238128	2.16158e-33	8.9198e-33	GO:0005634///nucleus+++GO:0000792///heterochromatin	GO:0003676///nucleic acid binding	GO:0007476///imaginal disc-derived wing morphogenesis+++GO:0007155///cell adhesion+++GO:0045931///positive regulation of mitotic cell cycle+++GO:0031935///regulation of chromatin silencing+++GO:0045892///negative regulation of transcription, DNA-templated+++GO:0070868///heterochromatin organization involved in chromatin silencing+++GO:0006357///regulation of transcription by RNA polymerase II+++G…
Jra	36057	NT_033778.4	10096480	10098556	+	140.45	133.49	109.85	106.33	2885	2761	0.0469862	0.197573	0.262707	GO:0005829///cytosol+++GO:0005667///transcription factor complex+++GO:0005634///nucleus+++GO:0005654///nucleoplasm+++GO:0000790///nuclear chromatin	GO:0005515///protein binding+++GO:0000981///DNA-binding transcription factor activity, RNA polymerase II-specific+++GO:0003700///DNA-binding transcription factor activity+++GO:0000978///RNA polymerase II proximal promoter sequence-specific DNA binding+++GO:0003713///transcription coactivator activity+++GO:0046982///protein heterodimerization activity+++GO:0008134///transcription factor binding+++…	GO:0045823///positive regulation of heart contraction+++GO:0046843///dorsal appendage formation+++GO:0051124///synaptic growth at neuromuscular junction+++GO:0007254///JNK cascade+++GO:0006355///regulation of transcription, DNA-templated+++GO:0051591///response to cAMP+++GO:0010033///response to organic substance+++GO:0000122///negative regulation of transcription by RNA polymerase II+++GO:001025…
Bap111	31846	NC_004354.4	9149309	9151976	+	137.3	103.78	107.39	82.67	5037	3836	0.377424	7.42656e-35	3.14718e-34	GO:0016514///SWI/SNF complex+++GO:0005634///nucleus+++GO:0035060///brahma complex+++GO:0016586///RSC-type complex	GO:0003677///DNA binding+++GO:0005515///protein binding	GO:0043044///ATP-dependent chromatin remodeling+++GO:0045893///positive regulation of transcription, DNA-templated+++GO:0006338///chromatin remodeling
Ssrp	37767	NT_033778.4	23806361	23809004	-	128.94	78.69	100.85	62.68	4437	2728	0.686134	6.00034e-88	4.7422e-87	GO:0005634///nucleus+++GO:0005705///polytene chromosome interband+++GO:0005703///polytene chromosome puff+++GO:0005730///nucleolus+++GO:0005829///cytosol+++GO:0035101///FACT complex+++GO:0005694///chromosome	GO:0031491///nucleosome binding+++GO:0046982///protein heterodimerization activity+++GO:0031492///nucleosomal DNA binding+++GO:0070087///chromo shadow domain binding+++GO:0005515///protein binding+++GO:0043621///protein self-association+++GO:0003677///DNA binding+++GO:0003723///RNA binding	GO:0006974///cellular response to DNA damage stimulus+++GO:0051101///regulation of DNA binding+++GO:0001672///regulation of chromatin assembly or disassembly+++GO:0030838///positive regulation of actin filament polymerization+++GO:0006281///DNA repair+++GO:0006260///DNA replication+++GO:0030707///ovarian follicle cell development+++GO:0001933///negative regulation of protein phosphorylation
schlank	50392	NC_004354.4	6257668	6267228	-	128.45	298.29	100.47	237.62	4025	9345	-1.24189	0	0	GO:0005637///nuclear inner membrane+++GO:0005634///nucleus+++GO:0016021///integral component of membrane+++GO:0016020///membrane+++GO:0005783///endoplasmic reticulum	GO:0050291///sphingosine N-acyltransferase activity+++GO:0016740///transferase activity+++GO:0016746///transferase activity, transferring acyl groups+++GO:0003677///DNA binding	GO:0050995///negative regulation of lipid catabolic process+++GO:0046513///ceramide biosynthetic process+++GO:0032933///SREBP signaling pathway+++GO:0006641///triglyceride metabolic process+++GO:0046889///positive regulation of lipid biosynthetic process
BEAF-32	36645	NT_033778.4	14770469	14772630	+	119.26	64.17	93.28	51.11	1873	1022	0.867962	2.29498e-55	1.28947e-54	GO:0005705///polytene chromosome interband+++GO:0005634///nucleus+++GO:0000790///nuclear chromatin	GO:0005515///protein binding+++GO:0043035///chromatin insulator sequence binding+++GO:0003677///DNA binding	GO:0051567///histone H3-K9 methylation+++GO:0048477///oogenesis+++GO:0006357///regulation of transcription by RNA polymerase II+++GO:0006325///chromatin organization
lola	44548	NT_033778.4	10481894	10543291	-	117.88	264.61	92.2	210.78	5228.28	11234.9	-1.1929	0	0	GO:0005654///nucleoplasm+++GO:0005634///nucleus	GO:0003676///nucleic acid binding+++GO:0005515///protein binding+++GO:0003700///DNA-binding transcription factor activity+++GO:0003677///DNA binding+++GO:0046872///metal ion binding	GO:0007464///R3/R4 cell fate commitment+++GO:0048813///dendrite morphogenesis+++GO:0030154///cell differentiation+++GO:0007526///larval somatic muscle development+++GO:0006355///regulation of transcription, DNA-templated+++GO:0007275///multicellular organism development+++GO:0045893///positive regulation of transcription, DNA-templated+++GO:0016199///axon midline choice point recognition+++GO:004…
kay	3772082	NT_033777.3	29765995	29794113	+	115.27	355.35	90.16	283.07	5393	16809	-1.6506	0	0	GO:0005737///cytoplasm+++GO:0044295///axonal growth cone+++GO:0016020///membrane+++GO:0030424///axon+++GO:0016021///integral component of membrane+++GO:0005886///plasma membrane+++GO:0043025///neuronal cell body+++GO:0098595///perivitelline space+++GO:0030425///dendrite+++GO:0005634///nucleus+++GO:0005654///nucleoplasm+++GO:0005667///transcription factor complex	GO:0019904///protein domain specific binding+++GO:0000981///DNA-binding transcription factor activity, RNA polymerase II-specific+++GO:0000978///RNA polymerase II proximal promoter sequence-specific DNA binding+++GO:0003677///DNA binding+++GO:0043565///sequence-specific DNA binding+++GO:0005515///protein binding+++GO:0005042///netrin receptor activity+++GO:0001228///DNA-binding transcription acti…	GO:0009792///embryo development ending in birth or egg hatching+++GO:0001736///establishment of planar polarity+++GO:0016199///axon midline choice point recognition+++GO:0045944///positive regulation of transcription by RNA polymerase II+++GO:0035220///wing disc development+++GO:0045475///locomotor rhythm+++GO:0038007///netrin-activated signaling pathway+++GO:0046529///imaginal disc fusion, thora…
Stat92E	42428	NT_033777.3	20535323	20552311	-	114.38	211.85	89.46	168.76	6077	11143	-0.915658	0	0	GO:0005654///nucleoplasm+++GO:0098592///cytoplasmic side of apical plasma membrane+++GO:0005634///nucleus+++GO:0005737///cytoplasm+++GO:0005829///cytosol	GO:0005126///cytokine receptor binding+++GO:0005515///protein binding+++GO:0003677///DNA binding+++GO:0003700///DNA-binding transcription factor activity+++GO:0042393///histone binding+++GO:0001228///DNA-binding transcription activator activity, RNA polymerase II-specific	GO:0042078///germ-line stem cell division+++GO:0030720///oocyte localization involved in germarium-derived egg chamber formation+++GO:0019827///stem cell population maintenance+++GO:2000737///negative regulation of stem cell differentiation+++GO:0007424///open tracheal system development+++GO:0031453///positive regulation of heterochromatin assembly+++GO:0071222///cellular response to lipopolysac…
TFAM	42433	NT_033777.3	20575245	20577010	-	113.06	70.19	88.43	55.92	1661	1036	0.661172	2.47598e-32	1.00055e-31	GO:0005634///nucleus+++GO:0005739///mitochondrion	GO:0003700///DNA-binding transcription factor activity+++GO:0003677///DNA binding	GO:0006979///response to oxidative stress+++GO:0045893///positive regulation of transcription, DNA-templated
Dp	36461	NT_033778.4	13222433	13228202	+	110.92	84.64	86.75	67.42	3795	2914	0.363687	3.1598e-25	1.1269e-24	GO:0035189///Rb-E2F complex+++GO:0031523///Myb complex	GO:0003700///DNA-binding transcription factor activity+++GO:0003677///DNA binding+++GO:0008134///transcription factor binding	GO:0008069///dorsal/ventral axis specification, ovarian follicular epithelium+++GO:0051726///regulation of cell cycle+++GO:0045850///positive regulation of nurse cell apoptotic process+++GO:0010628///positive regulation of gene expression+++GO:0007307///eggshell chorion gene amplification+++GO:0048477///oogenesis+++GO:0007113///endomitotic cell cycle+++GO:0006357///regulation of transcription by …
ham	35135	NT_033779.5	18762874	18792906	-	109.72	75.1	85.82	59.83	6464	4228	0.520445	8.16168e-100	7.01904e-99	GO:0005634///nucleus	GO:0003677///DNA binding+++GO:0003700///DNA-binding transcription factor activity+++GO:0046872///metal ion binding	GO:0006355///regulation of transcription, DNA-templated+++GO:0006351///transcription, DNA-templated+++GO:0008285///negative regulation of cell proliferation+++GO:0007219///Notch signaling pathway+++GO:0014017///neuroblast fate commitment+++GO:0048813///dendrite morphogenesis+++GO:0050773///regulation of dendrite development
CG10565	40332	NT_037436.4	21133250	21136353	-	109.09	86.98	85.33	69.29	3338	2682	0.300406	5.99812e-16	1.76706e-15		GO:0003677///DNA binding
FoxK	39252	NT_037436.4	11114169	11120783	-	108.03	53.61	84.49	42.71	4902	2450	0.984207	3.45826e-178	4.67686e-177	GO:0005634///nucleus	GO:0003677///DNA binding+++GO:0003700///DNA-binding transcription factor activity+++GO:0000976///transcription regulatory region sequence-specific DNA binding+++GO:0043565///sequence-specific DNA binding+++GO:0001228///DNA-binding transcription activator activity, RNA polymerase II-specific+++GO:0001227///DNA-binding transcription repressor activity, RNA polymerase II-specific	GO:0007494///midgut development+++GO:0000122///negative regulation of transcription by RNA polymerase II+++GO:0006355///regulation of transcription, DNA-templated+++GO:0007495///visceral mesoderm-endoderm interaction involved in midgut development+++GO:0051607///defense response to virus+++GO:0045944///positive regulation of transcription by RNA polymerase II+++GO:0010628///positive regulation of…
Dek	47906	NT_033778.4	16856220	16861738	+	101.33	112.9	79.25	89.94	3800	4210	-0.182552	5.3748e-07	1.14437e-06	GO:0005654///nucleoplasm	GO:0042393///histone binding+++GO:0003682///chromatin binding	GO:0006338///chromatin remodeling+++GO:2000779///regulation of double-strand break repair
ush	33225	NT_033779.5	476220	540560	+	100.92	100.22	78.93	79.84	6443	6522	-0.016538	0.21431	0.282714	GO:0005634///nucleus	GO:0001102///RNA polymerase II activating transcription factor binding+++GO:0001085///RNA polymerase II transcription factor binding+++GO:0003677///DNA binding+++GO:0003676///nucleic acid binding+++GO:0046872///metal ion binding+++GO:0008134///transcription factor binding+++GO:0005515///protein binding+++GO:0001227///DNA-binding transcription repressor activity, RNA polymerase II-specific	GO:0042690///negative regulation of crystal cell differentiation+++GO:0035169///lymph gland plasmatocyte differentiation+++GO:0009996///negative regulation of cell fate specification+++GO:0006355///regulation of transcription, DNA-templated+++GO:0048542///lymph gland development+++GO:0007398///ectoderm development+++GO:0042440///pigment metabolic process+++GO:0002805///regulation of antimicrobial…
cg	36571	NT_033778.4	14173693	14182838	+	98.9	73.41	77.36	58.48	5070	4348	0.403644	3.03518e-12	7.96602e-12	GO:0005634///nucleus	GO:0003676///nucleic acid binding+++GO:0003700///DNA-binding transcription factor activity+++GO:0003677///DNA binding	GO:0007476///imaginal disc-derived wing morphogenesis+++GO:0006355///regulation of transcription, DNA-templated
pzg	40351	NT_037436.4	21286099	21290310	+	95.93	78.54	75.04	62.56	5088	4199	0.262419	1.819e-18	5.65787e-18	GO:0005700///polytene chromosome+++GO:0035097///histone methyltransferase complex+++GO:0005705///polytene chromosome interband+++GO:0005634///nucleus	GO:0005515///protein binding+++GO:0003682///chromatin binding+++GO:0003676///nucleic acid binding	GO:0051276///chromosome organization+++GO:0010468///regulation of gene expression+++GO:0045747///positive regulation of Notch signaling pathway+++GO:0045931///positive regulation of mitotic cell cycle+++GO:0046426///negative regulation of JAK-STAT cascade+++GO:0035076///ecdysone receptor-mediated signaling pathway
Mes2	40514	NT_037436.4	22945657	22952248	+	95.39	165.76	74.61	132.05	3006	5257	-0.823643	8.20718e-142	9.13981e-141	GO:0005667///transcription factor complex+++GO:0016021///integral component of membrane+++GO:0016020///membrane+++GO:0005634///nucleus	GO:0003674///molecular_function+++GO:0003677///DNA binding	GO:0018990///ecdysis, chitin-based cuticle+++GO:0002168///instar larval development
woc	47249	NT_033777.3	27256595	27264055	-	94.53	74.53	73.94	59.37	8129	6460	0.316621	4.40094e-40	2.01232e-39	GO:0032991///protein-containing complex+++GO:0005654///nucleoplasm+++GO:0005705///polytene chromosome interband+++GO:0000792///heterochromatin+++GO:0035012///polytene chromosome, telomeric region+++GO:0005634///nucleus+++GO:0000791///euchromatin	GO:0005515///protein binding+++GO:0000981///DNA-binding transcription factor activity, RNA polymerase II-specific+++GO:0003682///chromatin binding+++GO:0008270///zinc ion binding	GO:0006355///regulation of transcription, DNA-templated+++GO:0006697///ecdysone biosynthetic process+++GO:0006357///regulation of transcription by RNA polymerase II+++GO:0016233///telomere capping
zfh1	43650	NT_033777.3	30765926	30789202	+	93.03	257.02	72.76	204.74	8460	23596	-1.49258	0	0	GO:0005634///nucleus	GO:0046872///metal ion binding+++GO:0003676///nucleic acid binding+++GO:0000977///RNA polymerase II regulatory region sequence-specific DNA binding+++GO:0000981///DNA-binding transcription factor activity, RNA polymerase II-specific+++GO:0003677///DNA binding+++GO:0043565///sequence-specific DNA binding	GO:0061321///garland nephrocyte differentiation+++GO:0000122///negative regulation of transcription by RNA polymerase II+++GO:0008045///motor neuron axon guidance+++GO:0048103///somatic stem cell division+++GO:0007516///hemocyte development+++GO:0007399///nervous system development+++GO:0007498///mesoderm development+++GO:0019730///antimicrobial humoral response+++GO:0048542///lymph gland develop…
maf-S	37336	NT_033778.4	20640976	20641668	+	92.94	91.59	72.69	72.96	736	729	-0.00534882	0.998814	0.999004	GO:0005634///nucleus	GO:0003700///DNA-binding transcription factor activity+++GO:0000978///RNA polymerase II proximal promoter sequence-specific DNA binding+++GO:0001228///DNA-binding transcription activator activity, RNA polymerase II-specific+++GO:0003677///DNA binding+++GO:0043565///sequence-specific DNA binding+++GO:0046982///protein heterodimerization activity	GO:0045944///positive regulation of transcription by RNA polymerase II+++GO:0060322///head development+++GO:0006355///regulation of transcription, DNA-templated
Irbp18	39243	NT_037436.4	11097446	11098186	-	91.21	27.43	71.34	21.85	682	204	1.70708	4.74502e-60	2.82742e-59	GO:1990391///DNA repair complex	GO:0003693///P-element binding+++GO:0003700///DNA-binding transcription factor activity	GO:0006355///regulation of transcription, DNA-templated+++GO:0006302///double-strand break repair
Myb	32543	NC_004354.4	15854832	15857823	-	89.93	88.18	70.34	70.25	3508	3453	0.00184711	0.796724	0.826131	GO:0005719///nuclear euchromatin+++GO:0031523///Myb complex+++GO:0005700///polytene chromosome+++GO:0005694///chromosome+++GO:0005634///nucleus	GO:0003677///DNA binding+++GO:0003700///DNA-binding transcription factor activity+++GO:0001228///DNA-binding transcription activator activity, RNA polymerase II-specific	GO:0008283///cell proliferation+++GO:0007088///regulation of mitotic nuclear division+++GO:0030261///chromosome condensation+++GO:0045792///negative regulation of cell size+++GO:0007098///centrosome cycle+++GO:0045931///positive regulation of mitotic cell cycle+++GO:0008284///positive regulation of cell proliferation+++GO:0010971///positive regulation of G2/M transition of mitotic cell cycle+++GO…
Max	40095	NT_037436.4	19262232	19264184	-	88.16	49.63	68.95	39.54	1153	656	0.802238	7.08988e-31	2.7985e-30	GO:0071339///MLL1 complex+++GO:0090575///RNA polymerase II transcription factor complex+++GO:0005634///nucleus	GO:0003700///DNA-binding transcription factor activity+++GO:0001227///DNA-binding transcription repressor activity, RNA polymerase II-specific+++GO:0005515///protein binding+++GO:0046982///protein heterodimerization activity+++GO:0000977///RNA polymerase II regulatory region sequence-specific DNA binding+++GO:0046983///protein dimerization activity+++GO:0003677///DNA binding+++GO:0016251///RNA po…	GO:0006355///regulation of transcription, DNA-templated+++GO:0000122///negative regulation of transcription by RNA polymerase II+++GO:0045944///positive regulation of transcription by RNA polymerase II+++GO:0006366///transcription by RNA polymerase II
Adf1	47082	NT_033778.4	6662265	6668085	+	87.03	62.87	68.07	50.08	1992	1459	0.442785	1.2794e-18	3.99599e-18	GO:0005705///polytene chromosome interband+++GO:0005634///nucleus	GO:0003677///DNA binding+++GO:0001228///DNA-binding transcription activator activity, RNA polymerase II-specific	GO:0007416///synapse assembly+++GO:0007616///long-term memory+++GO:0008345///larval locomotory behavior+++GO:0007613///memory+++GO:0008355///olfactory learning+++GO:0045944///positive regulation of transcription by RNA polymerase II+++GO:0050773///regulation of dendrite development+++GO:0007611///learning or memory
Dref	34328	NT_033779.5	9964147	9967229	-	86.84	48.35	67.92	38.52	3308	1849	0.818229	5.93552e-90	4.73359e-89	GO:0005700///polytene chromosome+++GO:0005667///transcription factor complex+++GO:0005739///mitochondrion+++GO:0005634///nucleus	GO:0005509///calcium ion binding+++GO:0016251///RNA polymerase II general transcription initiation factor activity+++GO:0000976///transcription regulatory region sequence-specific DNA binding+++GO:0003677///DNA binding+++GO:0003700///DNA-binding transcription factor activity	GO:0042023///DNA endoreduplication+++GO:0006366///transcription by RNA polymerase II+++GO:0045035///sensory organ precursor cell division+++GO:2000495///regulation of cell proliferation involved in compound eye morphogenesis+++GO:0006260///DNA replication+++GO:0006357///regulation of transcription by RNA polymerase II+++GO:2000278///regulation of DNA biosynthetic process+++GO:0045893///positive r…
row	36685	NT_033778.4	15206527	15213634	-	84.46	53.64	66.06	42.73	4945	3163	0.628528	3.66326e-84	2.80468e-83	GO:0000791///euchromatin+++GO:0005634///nucleus+++GO:0032991///protein-containing complex	GO:0005515///protein binding+++GO:0003682///chromatin binding+++GO:0003676///nucleic acid binding	GO:0006357///regulation of transcription by RNA polymerase II+++GO:0006355///regulation of transcription, DNA-templated
CG8301	41160	NT_033777.3	9581306	9586648	+	83.34	0.81	65.19	0.65	3559	35	6.64807	0	0	GO:0005634///nucleus+++GO:0005575///cellular_component	GO:0003676///nucleic acid binding+++GO:0003674///molecular_function+++GO:0008270///zinc ion binding	GO:0008150///biological_process
sd	32536	NC_004354.4	15804370	15827682	+	81.98	118.36	64.12	94.29	4154	5410	-0.55633	1.5299e-40	7.05361e-40	GO:0005654///nucleoplasm+++GO:0005667///transcription factor complex+++GO:0005634///nucleus	GO:0003700///DNA-binding transcription factor activity+++GO:0044212///transcription regulatory region DNA binding+++GO:0003677///DNA binding+++GO:0019904///protein domain specific binding+++GO:0000980///RNA polymerase II distal enhancer sequence-specific DNA binding+++GO:0005515///protein binding+++GO:0046872///metal ion binding+++GO:0043565///sequence-specific DNA binding+++GO:0001223///transcri…	GO:0001745///compound eye morphogenesis+++GO:0007476///imaginal disc-derived wing morphogenesis+++GO:0007480///imaginal disc-derived leg morphogenesis+++GO:0045944///positive regulation of transcription by RNA polymerase II+++GO:0007525///somatic muscle development+++GO:0035220///wing disc development+++GO:0007049///cell cycle+++GO:0045892///negative regulation of transcription, DNA-templated+++G…
Mes4	37560	NT_033778.4	22411789	22412582	+	74.33	40.6	58.14	32.34	643	353	0.846211	9.07222e-20	2.90681e-19	GO:0008622///epsilon DNA polymerase complex+++GO:0005634///nucleus	GO:0046982///protein heterodimerization activity+++GO:0016779///nucleotidyltransferase activity+++GO:0003887///DNA-directed DNA polymerase activity+++GO:0016740///transferase activity+++GO:0005515///protein binding	GO:0071897///DNA biosynthetic process+++GO:0043966///histone H3 acetylation
MBD-R2	41498	NT_033777.3	12352143	12356265	-	72.56	46.6	56.76	37.12	3888	2516	0.612678	1.57166e-63	9.72822e-63	GO:0000785///chromatin+++GO:0005705///polytene chromosome interband+++GO:0005700///polytene chromosome+++GO:0044545///NSL complex+++GO:0005634///nucleus+++GO:0035327///transcriptionally active chromatin	GO:0003677///DNA binding+++GO:0005515///protein binding+++GO:0046872///metal ion binding+++GO:0003676///nucleic acid binding+++GO:1990841///promoter-specific chromatin binding	GO:0045944///positive regulation of transcription by RNA polymerase II
Myc	31310	NC_004354.4	3373159	3391697	+	72.31	34.36	56.55	27.37	6538	3448	1.04693	5.9699e-207	9.10172e-206	GO:0005737///cytoplasm+++GO:0005634///nucleus+++GO:0035363///histone locus body+++GO:0032991///protein-containing complex	GO:1990381///ubiquitin-specific protease binding+++GO:0043565///sequence-specific DNA binding+++GO:0000981///DNA-binding transcription factor activity, RNA polymerase II-specific+++GO:0003677///DNA binding+++GO:0046983///protein dimerization activity+++GO:0005515///protein binding+++GO:0003700///DNA-binding transcription factor activity	GO:0045572///positive regulation of imaginal disc growth+++GO:0050769///positive regulation of neurogenesis+++GO:0042023///DNA endoreduplication+++GO:0010506///regulation of autophagy+++GO:0006360///transcription by RNA polymerase I+++GO:0022008///neurogenesis+++GO:0042981///regulation of apoptotic process+++GO:0045746///negative regulation of Notch signaling pathway+++GO:0009792///embryo develop…
Pdp1	45588	NT_037436.4	7811458	7867369	-	70.72	26.36	55.31	21	4358	1625	1.39715	4.83662e-278	9.52407e-277	GO:0005634///nucleus+++GO:0005654///nucleoplasm	GO:0003700///DNA-binding transcription factor activity+++GO:0043565///sequence-specific DNA binding+++GO:0000977///RNA polymerase II regulatory region sequence-specific DNA binding+++GO:0001228///DNA-binding transcription activator activity, RNA polymerase II-specific	GO:0045944///positive regulation of transcription by RNA polymerase II+++GO:0007623///circadian rhythm+++GO:0019216///regulation of lipid metabolic process+++GO:0045893///positive regulation of transcription, DNA-templated+++GO:0006357///regulation of transcription by RNA polymerase II+++GO:0006355///regulation of transcription, DNA-templated
pita	37730	NT_033778.4	23548967	23554712	-	68.5	36.15	53.58	28.8	2324	1236	0.895626	3.56232e-73	2.43695e-72	GO:0005700///polytene chromosome+++GO:0005634///nucleus	GO:0043035///chromatin insulator sequence binding+++GO:0043565///sequence-specific DNA binding+++GO:0003676///nucleic acid binding+++GO:0008270///zinc ion binding+++GO:0003677///DNA binding+++GO:0003682///chromatin binding+++GO:0005515///protein binding	GO:0006260///DNA replication+++GO:0042023///DNA endoreduplication+++GO:0060968///regulation of gene silencing+++GO:0006355///regulation of transcription, DNA-templated
Su(var)2-10	35927	NT_033778.4	9116122	9122000	+	67.4	78.29	52.72	62.36	2347	2685	-0.242271	3.26648e-07	7.04017e-07	GO:0035012///polytene chromosome, telomeric region+++GO:0005737///cytoplasm+++GO:0005654///nucleoplasm+++GO:0005652///nuclear lamina+++GO:0005634///nucleus+++GO:0005700///polytene chromosome	GO:0008270///zinc ion binding+++GO:0003677///DNA binding+++GO:0097677///STAT family protein binding	GO:0048749///compound eye development+++GO:0046426///negative regulation of JAK-STAT cascade+++GO:0045089///positive regulation of innate immune response+++GO:0030097///hemopoiesis+++GO:0007446///imaginal disc growth+++GO:0050829///defense response to Gram-negative bacterium+++GO:0051276///chromosome organization+++GO:0030261///chromosome condensation+++GO:0007259///JAK-STAT cascade+++GO:0000724/…
CG3065	37818	NT_033778.4	23970305	23972233	+	66.38	45.45	51.92	36.2	1529	1050	0.520301	3.15146e-20	1.01905e-19	GO:0005634///nucleus	GO:0000987///proximal promoter sequence-specific DNA binding+++GO:0043565///sequence-specific DNA binding+++GO:0003676///nucleic acid binding+++GO:0000981///DNA-binding transcription factor activity, RNA polymerase II-specific	GO:0000122///negative regulation of transcription by RNA polymerase II
sima	43580	NT_033777.3	30058311	30121798	+	65.16	27.2	50.97	21.67	4843	2118	1.23395	1.36923e-234	2.31538e-233	GO:0005634///nucleus+++GO:0005829///cytosol+++GO:0005737///cytoplasm+++GO:0090575///RNA polymerase II transcription factor complex	GO:0046983///protein dimerization activity+++GO:0003677///DNA binding+++GO:0000981///DNA-binding transcription factor activity, RNA polymerase II-specific+++GO:0001228///DNA-binding transcription activator activity, RNA polymerase II-specific	GO:0048477///oogenesis+++GO:0010508///positive regulation of autophagy+++GO:0006357///regulation of transcription by RNA polymerase II+++GO:0060438///trachea development+++GO:0071456///cellular response to hypoxia+++GO:0045088///regulation of innate immune response+++GO:0008286///insulin receptor signaling pathway+++GO:0032869///cellular response to insulin stimulus+++GO:0030334///regulation of c…
Dlip2	40579	NT_033777.3	4644649	4645655	-	63.88	43.88	49.96	34.96	751	519	0.515068	2.09438e-10	5.18916e-10	GO:0005575///cellular_component+++GO:0005634///nucleus	GO:0003676///nucleic acid binding+++GO:0003824///catalytic activity+++GO:0003677///DNA binding+++GO:0005515///protein binding	GO:0008150///biological_process+++GO:0007275///multicellular organism development
exd	32567	NC_004354.4	15992468	15996509	+	63.15	90.49	49.39	72.08	2160	3157	-0.54538	6.50592e-45	3.19533e-44	GO:0032993///protein-DNA complex+++GO:0005634///nucleus+++GO:0005667///transcription factor complex+++GO:0090575///RNA polymerase II transcription factor complex+++GO:0005737///cytoplasm	GO:0043565///sequence-specific DNA binding+++GO:0035326///enhancer binding+++GO:0003712///transcription coregulator activity+++GO:0046982///protein heterodimerization activity+++GO:0000981///DNA-binding transcription factor activity, RNA polymerase II-specific+++GO:0003700///DNA-binding transcription factor activity+++GO:0008134///transcription factor binding+++GO:0001158///enhancer sequence-spec…	GO:0007525///somatic muscle development+++GO:0006357///regulation of transcription by RNA polymerase II+++GO:0042659///regulation of cell fate specification+++GO:0007438///oenocyte development+++GO:0006355///regulation of transcription, DNA-templated+++GO:0000060///protein import into nucleus, translocation+++GO:0045893///positive regulation of transcription, DNA-templated+++GO:0007420///brain de…
REPTOR-BP	34371	NT_033779.5	10264125	10265229	+	61.29	110.14	47.94	87.74	391	709	-0.872005	1.01686e-22	3.45904e-22	GO:0005634///nucleus+++GO:0005694///chromosome	GO:0003682///chromatin binding+++GO:0003700///DNA-binding transcription factor activity+++GO:0042803///protein homodimerization activity+++GO:0003677///DNA binding+++GO:0046982///protein heterodimerization activity	GO:0045893///positive regulation of transcription, DNA-templated+++GO:0042594///response to starvation+++GO:0038202///TORC1 signaling+++GO:0006355///regulation of transcription, DNA-templated
CG4360	42413	NT_033777.3	20324274	20328003	-	60.22	128.6	47.1	102.45	2933	6305	-1.12112	5.50604e-283	1.0986e-281	GO:0005634///nucleus	GO:0003676///nucleic acid binding+++GO:0000978///RNA polymerase II proximal promoter sequence-specific DNA binding+++GO:0001227///DNA-binding transcription repressor activity, RNA polymerase II-specific	GO:0000122///negative regulation of transcription by RNA polymerase II
CG12104	38187	NT_037436.4	1600726	1602674	-	60.13	60.37	47.03	48.09	945	967	-0.0321556	0.475536	0.569681	GO:0005634///nucleus+++GO:0005575///cellular_component	GO:0003674///molecular_function+++GO:0003677///DNA binding	GO:0008150///biological_process
YL-1	34516	NT_033779.5	10970443	10972093	+	59.64	58.21	46.65	46.37	1067	964	0.00868535	0.0386006	0.057405	GO:0035267///NuA4 histone acetyltransferase complex+++GO:0005634///nucleus	GO:0004402///histone acetyltransferase activity+++GO:0003677///DNA binding+++GO:0016740///transferase activity+++GO:0016746///transferase activity, transferring acyl groups	GO:0043486///histone exchange+++GO:0006355///regulation of transcription, DNA-templated+++GO:0010629///negative regulation of gene expression+++GO:0006338///chromatin remodeling+++GO:0006325///chromatin organization+++GO:0016573///histone acetylation
CG1620	35678	NT_033778.4	7493806	7496466	-	58.5	33.35	45.76	26.56	1769	1015	0.784832	2.6864e-45	1.3287e-44	GO:0005654///nucleoplasm+++GO:0005634///nucleus	GO:0003714///transcription corepressor activity+++GO:0001103///RNA polymerase II repressing transcription factor binding+++GO:0042826///histone deacetylase binding+++GO:0003677///DNA binding	GO:0000122///negative regulation of transcription by RNA polymerase II+++GO:0016575///histone deacetylation
cyc	40162	NT_037436.4	19813770	19815938	-	58.44	15.56	45.71	12.4	1283	344	1.88217	2.00072e-125	2.02086e-124	GO:0005737///cytoplasm+++GO:0005634///nucleus+++GO:0005667///transcription factor complex+++GO:0005654///nucleoplasm	GO:0003700///DNA-binding transcription factor activity+++GO:0003677///DNA binding+++GO:0046982///protein heterodimerization activity	GO:0007623///circadian rhythm+++GO:0007622///rhythmic behavior+++GO:0048148///behavioral response to cocaine+++GO:0003053///circadian regulation of heart rate+++GO:0045187///regulation of circadian sleep/wake cycle, sleep+++GO:0042594///response to starvation+++GO:0045893///positive regulation of transcription, DNA-templated+++GO:0006351///transcription, DNA-templated+++GO:0045944///positive regu…
CG12391	36170	NT_033778.4	11147602	11150068	-	57.63	52.66	45.07	41.95	1878	1729	0.103497	0.0283926	0.0432124	GO:0005634///nucleus	GO:0003700///DNA-binding transcription factor activity+++GO:0003677///DNA binding+++GO:0000976///transcription regulatory region sequence-specific DNA binding+++GO:0008270///zinc ion binding+++GO:0003676///nucleic acid binding	GO:0006355///regulation of transcription, DNA-templated
stc	34888	NT_033779.5	15113480	15118069	+	57.51	79.65	44.98	63.45	3296	4599	-0.496337	1.12886e-51	6.06761e-51	GO:0005634///nucleus	GO:0008270///zinc ion binding+++GO:0001078///proximal promoter DNA-binding transcription repressor activity, RNA polymerase II-specific+++GO:0003700///DNA-binding transcription factor activity+++GO:0000977///RNA polymerase II regulatory region sequence-specific DNA binding+++GO:0003723///RNA binding	GO:0006366///transcription by RNA polymerase II+++GO:0000122///negative regulation of transcription by RNA polymerase II
Thd1	43796	NC_004353.4	538332	557854	-	56.03	69.51	43.82	55.37	4905	6135	-0.337515	2.34068e-34	9.83216e-34	GO:0005634///nucleus	GO:0003690///double-stranded DNA binding+++GO:0003677///DNA binding+++GO:0016798///hydrolase activity, acting on glycosyl bonds+++GO:0019104///DNA N-glycosylase activity+++GO:0008263///pyrimidine-specific mismatch base pair DNA N-glycosylase activity+++GO:0016787///hydrolase activity+++GO:0004844///uracil DNA N-glycosylase activity	GO:0006281///DNA repair+++GO:0006298///mismatch repair+++GO:0008152///metabolic process+++GO:0006285///base-excision repair, AP site formation
fs(1)h	31722	NC_004354.4	8037808	8061436	-	55.79	63.99	43.64	50.98	7108	8227	-0.22428	5.65178e-22	1.89683e-21	GO:0016021///integral component of membrane+++GO:0005634///nucleus+++GO:0016020///membrane		GO:0007362///terminal region determination+++GO:0048813///dendrite morphogenesis+++GO:0045892///negative regulation of transcription, DNA-templated+++GO:0032968///positive regulation of transcription elongation from RNA polymerase II promoter+++GO:0007275///multicellular organism development
REPTOR	42930	NT_033777.3	24557368	24582864	-	54.84	27.8	42.9	22.15	3178	1710	0.953671	2.63224e-96	2.20085e-95	GO:0005634///nucleus+++GO:0005829///cytosol+++GO:0005737///cytoplasm	GO:0046982///protein heterodimerization activity+++GO:0003700///DNA-binding transcription factor activity+++GO:0003677///DNA binding	GO:0042594///response to starvation+++GO:0006986///response to unfolded protein+++GO:0045893///positive regulation of transcription, DNA-templated+++GO:0038202///TORC1 signaling+++GO:0006355///regulation of transcription, DNA-templated
CG7556	32902	NC_004354.4	19176109	19179830	-	53.55	100.4	41.88	79.98	1494	2827	-0.933378	1.07703e-95	8.96956e-95	GO:0016021///integral component of membrane+++GO:0005634///nucleus+++GO:0012505///endomembrane system+++GO:0016020///membrane	GO:0003677///DNA binding
Bap170	35560	NT_033778.4	6636512	6642358	+	53.34	53.95	41.72	42.98	3952	4029	-0.0429263	0.196413	0.261264	GO:0005700///polytene chromosome+++GO:0035060///brahma complex+++GO:0016586///RSC-type complex+++GO:0005634///nucleus	GO:0005515///protein binding+++GO:0003677///DNA binding	GO:0031936///negative regulation of chromatin silencing+++GO:0006355///regulation of transcription, DNA-templated+++GO:0045893///positive regulation of transcription, DNA-templated+++GO:0007480///imaginal disc-derived leg morphogenesis+++GO:0042059///negative regulation of epidermal growth factor receptor signaling pathway+++GO:0050821///protein stabilization+++GO:0008587///imaginal disc-derived …
cwo	44669	NT_033777.3	10388258	10400752	+	52.42	24.78	41	19.74	3354	1632	1.0545	1.91144e-130	1.97615e-129	GO:0005654///nucleoplasm+++GO:0005634///nucleus	GO:1990837///sequence-specific double-stranded DNA binding+++GO:0046983///protein dimerization activity+++GO:0003677///DNA binding+++GO:0008134///transcription factor binding+++GO:0003714///transcription corepressor activity+++GO:0000977///RNA polymerase II regulatory region sequence-specific DNA binding+++GO:0003700///DNA-binding transcription factor activity+++GO:0001227///DNA-binding transcrip…	GO:0048511///rhythmic process+++GO:0007623///circadian rhythm+++GO:0032922///circadian regulation of gene expression+++GO:0007219///Notch signaling pathway+++GO:0007422///peripheral nervous system development+++GO:0050767///regulation of neurogenesis+++GO:0030154///cell differentiation+++GO:0006355///regulation of transcription, DNA-templated+++GO:0000122///negative regulation of transcription by…
ttk	48317	NT_033777.3	31713867	31735392	+	52.27	40.42	40.89	32.19	3151	2438	0.345135	3.93166e-20	1.26822e-19	GO:0005700///polytene chromosome+++GO:0017053///transcriptional repressor complex+++GO:0005634///nucleus	GO:1990841///promoter-specific chromatin binding+++GO:0046872///metal ion binding+++GO:0031208///POZ domain binding+++GO:0003682///chromatin binding+++GO:0042803///protein homodimerization activity+++GO:0001227///DNA-binding transcription repressor activity, RNA polymerase II-specific+++GO:0003676///nucleic acid binding+++GO:0003677///DNA binding+++GO:0000978///RNA polymerase II proximal promoter…	GO:0060446///branching involved in open tracheal system development+++GO:0046843///dorsal appendage formation+++GO:0048626///myoblast fate specification+++GO:0042682///regulation of compound eye cone cell fate specification+++GO:0007426///tracheal outgrowth, open tracheal system+++GO:0045677///negative regulation of R7 cell differentiation+++GO:0035001///dorsal trunk growth, open tracheal system+…
Dsp1	117294	NC_004354.4	16333612	16340624	+	52.07	43.67	40.73	34.79	2229	1969	0.227419	0.000214076	0.000396291	GO:0005737///cytoplasm+++GO:0005700///polytene chromosome+++GO:0005634///nucleus+++GO:0005654///nucleoplasm+++GO:0000790///nuclear chromatin+++GO:0005694///chromosome	GO:0017025///TBP-class protein binding+++GO:0005515///protein binding+++GO:0008301///DNA binding, bending+++GO:0008134///transcription factor binding+++GO:0003697///single-stranded DNA binding+++GO:0003677///DNA binding	GO:0045944///positive regulation of transcription by RNA polymerase II+++GO:0045892///negative regulation of transcription, DNA-templated+++GO:0006310///DNA recombination+++GO:0032502///developmental process+++GO:0007379///segment specification+++GO:0006338///chromatin remodeling+++GO:0043388///positive regulation of DNA binding+++GO:0006268///DNA unwinding involved in DNA replication+++GO:001705…
gem	36064	NT_033778.4	10124293	10137472	+	51.98	54.65	40.66	43.53	1625.22	4131.5	-0.0983998	1.32619e-252	2.41302e-251	GO:0005634///nucleus	GO:0003700///DNA-binding transcription factor activity+++GO:0043565///sequence-specific DNA binding	GO:0006357///regulation of transcription by RNA polymerase II
Rabex-5	38144	NT_037436.4	1295913	1298497	+	51.63	33.18	40.38	26.43	1679	1087	0.611464	2.30756e-28	8.76673e-28	GO:0030139///endocytic vesicle+++GO:0045177///apical part of cell	GO:0008270///zinc ion binding+++GO:0017112///Rab guanyl-nucleotide exchange factor activity+++GO:0003677///DNA binding	GO:0031398///positive regulation of protein ubiquitination+++GO:0035214///eye-antennal disc development+++GO:0051036///regulation of endosome size+++GO:0007474///imaginal disc-derived wing vein specification+++GO:0040015///negative regulation of multicellular organism growth+++GO:0032483///regulation of Rab protein signal transduction
crp	34956	NT_033779.5	16263556	16287730	-	50.84	55.6	39.76	44.29	2866	3270	-0.155663	3.09852e-08	6.99141e-08	GO:0005634///nucleus	GO:0043565///sequence-specific DNA binding+++GO:0017022///myosin binding+++GO:0046983///protein dimerization activity+++GO:0003700///DNA-binding transcription factor activity	GO:0007526///larval somatic muscle development+++GO:0006357///regulation of transcription by RNA polymerase II
CrebA	39682	NT_037436.4	15535395	15553214	+	50.53	44.26	39.52	35.26	2649	2391	0.16455	0.00099159	0.00173933	GO:0005700///polytene chromosome+++GO:0005634///nucleus	GO:0003677///DNA binding+++GO:0035497///cAMP response element binding+++GO:0001158///enhancer sequence-specific DNA binding+++GO:0003700///DNA-binding transcription factor activity+++GO:0043565///sequence-specific DNA binding	GO:0008363///larval chitin-based cuticle development+++GO:0035293///chitin-based larval cuticle pattern formation+++GO:0006355///regulation of transcription, DNA-templated+++GO:0007435///salivary gland morphogenesis+++GO:0045944///positive regulation of transcription by RNA polymerase II+++GO:0009953///dorsal/ventral pattern formation+++GO:0007431///salivary gland development+++GO:0045893///posit…
CG15514	43531	NT_033777.3	29860055	29861494	-	49.96	72.98	39.08	58.14	909	1337	-0.573101	1.63455e-20	5.32468e-20	GO:0005575///cellular_component	GO:0003674///molecular_function+++GO:0003677///DNA binding	GO:0008150///biological_process
zf30C	34292	NT_033779.5	9758342	9762375	+	49.88	50.11	39.02	39.92	2047	2072	-0.0328979	0.484922	0.580133	GO:0005634///nucleus	GO:0003676///nucleic acid binding
CrebB	32817	NC_004354.4	18366357	18377864	+	48.12	60.15	37.64	47.91	1821	2409	-0.34806	7.4776e-21	2.45181e-20	GO:0005667///transcription factor complex+++GO:0005634///nucleus	GO:0043565///sequence-specific DNA binding+++GO:0003677///DNA binding+++GO:0003700///DNA-binding transcription factor activity	GO:0040040///thermosensory behavior+++GO:0045475///locomotor rhythm+++GO:0007615///anesthesia-resistant memory+++GO:0072375///medium-term memory+++GO:0007616///long-term memory+++GO:2000253///positive regulation of feeding behavior+++GO:0006355///regulation of transcription, DNA-templated+++GO:0045187///regulation of circadian sleep/wake cycle, sleep+++GO:0045944///positive regulation of transcri…
E(bx)	44811	NT_037436.4	233926	246912	-	47.96	39.19	37.51	31.21	5566	4658	0.265267	1.91129e-17	5.8296e-17	GO:0016589///NURF complex+++GO:0005634///nucleus	GO:0046872///metal ion binding+++GO:0003677///DNA binding+++GO:0070615///nucleosome-dependent ATPase activity+++GO:0035064///methylated histone binding+++GO:0016922///nuclear receptor binding+++GO:0070577///lysine-acetylated histone binding	GO:0006351///transcription, DNA-templated+++GO:0006325///chromatin organization+++GO:0006338///chromatin remodeling+++GO:0007275///multicellular organism development+++GO:0048515///spermatid differentiation+++GO:0046426///negative regulation of JAK-STAT cascade+++GO:0042766///nucleosome mobilization+++GO:0030097///hemopoiesis+++GO:0045824///negative regulation of innate immune response+++GO:00350…
Odj	42145	NT_033777.3	17807407	17809222	-	47.89	32.15	37.46	25.61	1065	720	0.548644	1.39251e-15	4.05811e-15	GO:0005634///nucleus+++GO:0000792///heterochromatin	GO:0003676///nucleic acid binding+++GO:0005515///protein binding+++GO:0008270///zinc ion binding+++GO:0003677///DNA binding	GO:0070868///heterochromatin organization involved in chromatin silencing
Aef1	40370	NT_037436.4	21433422	21438639	+	47.55	43.58	37.19	34.71	1940	1828	0.0995634	0.12627	0.173686	GO:0005634///nucleus	GO:0046872///metal ion binding+++GO:0003677///DNA binding+++GO:0003676///nucleic acid binding	GO:0006355///regulation of transcription, DNA-templated+++GO:0006351///transcription, DNA-templated
tgo	41084	NT_033777.3	9016773	9020022	-	47.39	32.17	37.07	25.63	2012	1373	0.532419	6.9773e-27	2.57103e-26	GO:0090575///RNA polymerase II transcription factor complex+++GO:0005634///nucleus+++GO:0032991///protein-containing complex+++GO:0005737///cytoplasm+++GO:0005667///transcription factor complex	GO:0003677///DNA binding+++GO:0003700///DNA-binding transcription factor activity+++GO:0043565///sequence-specific DNA binding+++GO:0001228///DNA-binding transcription activator activity, RNA polymerase II-specific+++GO:0046983///protein dimerization activity+++GO:0000981///DNA-binding transcription factor activity, RNA polymerase II-specific+++GO:0017022///myosin binding+++GO:0046982///protein h…	GO:0006355///regulation of transcription, DNA-templated+++GO:0071456///cellular response to hypoxia+++GO:0060173///limb development+++GO:0045676///regulation of R7 cell differentiation+++GO:0007420///brain development+++GO:0045944///positive regulation of transcription by RNA polymerase II+++GO:0006357///regulation of transcription by RNA polymerase II+++GO:0032869///cellular response to insulin …
Hmg-2	37407	NT_033778.4	21146203	21147608	+	47.21	15.15	36.92	12.07	851	275	1.61298	6.6095e-68	4.25618e-67	GO:0005634///nucleus	GO:0003677///DNA binding+++GO:0003674///molecular_function
CG8478	41194	NT_033777.3	9763650	9766135	+	47.2	30.72	36.92	24.47	1395	915	0.593388	1.2378e-22	4.1957e-22	GO:0005634///nucleus	GO:0000978///RNA polymerase II proximal promoter sequence-specific DNA binding+++GO:0003676///nucleic acid binding+++GO:0000981///DNA-binding transcription factor activity, RNA polymerase II-specific	GO:0006357///regulation of transcription by RNA polymerase II
Cdc5	38062	NT_037436.4	357851	361383	-	47.11	27.18	36.85	21.65	2095	1218	0.767298	3.4645e-51	1.85178e-50	GO:0005634///nucleus+++GO:0071013///catalytic step 2 spliceosome+++GO:0005681///spliceosomal complex+++GO:0000974///Prp19 complex+++GO:0071011///precatalytic spliceosome	GO:0003723///RNA binding+++GO:0003677///DNA binding	GO:0000398///mRNA splicing, via spliceosome+++GO:0051301///cell division
emc	38091	NT_037436.4	749400	753492	+	47.06	98.52	36.81	78.48	1315	2773	-1.09223	1.14154e-120	1.12604e-119	GO:0005737///cytoplasm+++GO:0005654///nucleoplasm+++GO:0005634///nucleus	GO:0046983///protein dimerization activity+++GO:0003714///transcription corepressor activity+++GO:0003700///DNA-binding transcription factor activity+++GO:0001085///RNA polymerase II transcription factor binding+++GO:0046982///protein heterodimerization activity+++GO:0008134///transcription factor binding	GO:0030381///chorion-containing eggshell pattern formation+++GO:0007391///dorsal closure+++GO:0042675///compound eye cone cell differentiation+++GO:0007530///sex determination+++GO:0000122///negative regulation of transcription by RNA polymerase II+++GO:0030182///neuron differentiation+++GO:0007476///imaginal disc-derived wing morphogenesis+++GO:0046552///photoreceptor cell fate commitment+++GO:0…
CG10462	35260	NT_033779.5	19732080	19735980	-	46.77	45.65	36.58	36.37	2032	2003	0.00830615	0.880204	0.906447	GO:0005634///nucleus	GO:0000978///RNA polymerase II proximal promoter sequence-specific DNA binding+++GO:0001228///DNA-binding transcription activator activity, RNA polymerase II-specific+++GO:0003676///nucleic acid binding	GO:0045944///positive regulation of transcription by RNA polymerase II
p53	2768677	NT_033777.3	23049657	23054082	-	46.45	18.29	36.34	14.57	937	383	1.31856	6.73414e-53	3.65692e-52	GO:0005634///nucleus	GO:0031625///ubiquitin protein ligase binding+++GO:0003700///DNA-binding transcription factor activity+++GO:0001097///TFIIH-class transcription factor complex binding+++GO:0000976///transcription regulatory region sequence-specific DNA binding+++GO:0008134///transcription factor binding+++GO:0031624///ubiquitin conjugating enzyme binding	GO:0042307///positive regulation of protein import into nucleus+++GO:0045787///positive regulation of cell cycle+++GO:0006919///activation of cysteine-type endopeptidase activity involved in apoptotic process+++GO:1990248///regulation of transcription from RNA polymerase II promoter in response to DNA damage+++GO:0006974///cellular response to DNA damage stimulus+++GO:0010212///response to ionizi…
Zif	40795	NT_033777.3	6457088	6458822	+	45.82	49.13	35.84	39.13	900	967	-0.126704	0.0786956	0.111884	GO:0005634///nucleus	GO:0003677///DNA binding+++GO:0003676///nucleic acid binding+++GO:0001227///DNA-binding transcription repressor activity, RNA polymerase II-specific+++GO:0008270///zinc ion binding+++GO:0043565///sequence-specific DNA binding	GO:0007405///neuroblast proliferation+++GO:0045196///establishment or maintenance of neuroblast polarity+++GO:0035167///larval lymph gland hemopoiesis+++GO:0000122///negative regulation of transcription by RNA polymerase II
CG2199	38159	NT_037436.4	1339460	1342403	-	45.64	55.06	35.7	43.86	1646	2013	-0.296982	1.98847e-10	4.93603e-10	GO:0005634///nucleus	GO:0003677///DNA binding+++GO:0000981///DNA-binding transcription factor activity, RNA polymerase II-specific+++GO:0003676///nucleic acid binding+++GO:0000978///RNA polymerase II proximal promoter sequence-specific DNA binding+++GO:0046872///metal ion binding	GO:0045944///positive regulation of transcription by RNA polymerase II+++GO:0000122///negative regulation of transcription by RNA polymerase II
CG3847	31577	NC_004354.4	6347103	6349236	+	44.78	51.61	35.02	41.11	1305	1515	-0.23131	2.54166e-05	4.97702e-05	GO:0005634///nucleus	GO:0003676///nucleic acid binding+++GO:0000977///RNA polymerase II regulatory region sequence-specific DNA binding	GO:0000122///negative regulation of transcription by RNA polymerase II
NC2alpha	37471	NT_033778.4	21670152	21671593	+	44.63	39.63	34.91	31.57	734	656	0.145086	0.0558352	0.0817545	GO:0005634///nucleus	GO:0046982///protein heterodimerization activity+++GO:0005515///protein binding+++GO:0008134///transcription factor binding+++GO:0001047///core promoter binding+++GO:0016251///RNA polymerase II general transcription initiation factor activity	GO:0045892///negative regulation of transcription, DNA-templated+++GO:0006366///transcription by RNA polymerase II+++GO:0045944///positive regulation of transcription by RNA polymerase II+++GO:0000122///negative regulation of transcription by RNA polymerase II+++GO:0045893///positive regulation of transcription, DNA-templated
psq	36118	NT_033778.4	10557888	10617280	+	44.4	59.37	34.73	47.3	3393	4759	-0.445658	7.56626e-55	4.21081e-54	GO:0030173///integral component of Golgi membrane+++GO:0031519///PcG protein complex+++GO:0016021///integral component of membrane+++GO:0005794///Golgi apparatus+++GO:0005634///nucleus+++GO:0000139///Golgi membrane+++GO:0016020///membrane+++GO:0005694///chromosome	GO:0034483///heparan sulfate sulfotransferase activity+++GO:0004394///heparan sulfate 2-O-sulfotransferase activity+++GO:0003677///DNA binding+++GO:0008146///sulfotransferase activity+++GO:0034481///chondroitin sulfotransferase activity+++GO:0005515///protein binding+++GO:0016740///transferase activity+++GO:0031208///POZ domain binding+++GO:0043565///sequence-specific DNA binding+++GO:0042803///p…	GO:0007476///imaginal disc-derived wing morphogenesis+++GO:0007275///multicellular organism development+++GO:0040014///regulation of multicellular organism growth+++GO:0006357///regulation of transcription by RNA polymerase II+++GO:0009880///embryonic pattern specification+++GO:0009950///dorsal/ventral axis specification+++GO:0007315///pole plasm assembly+++GO:0016485///protein processing+++GO:00…
E2f2	35381	NT_033779.5	21154293	21156749	-	43.65	45.29	34.14	36.08	874	913	-0.0797363	0.260234	0.327742	GO:0000785///chromatin+++GO:0005634///nucleus+++GO:0005667///transcription factor complex+++GO:0031523///Myb complex+++GO:0090575///RNA polymerase II transcription factor complex+++GO:0035189///Rb-E2F complex	GO:0005515///protein binding+++GO:0043565///sequence-specific DNA binding+++GO:0003700///DNA-binding transcription factor activity+++GO:0001227///DNA-binding transcription repressor activity, RNA polymerase II-specific+++GO:0001012///RNA polymerase II regulatory region DNA binding+++GO:0046982///protein heterodimerization activity+++GO:0008134///transcription factor binding+++GO:0003677///DNA bin…	GO:2000134///negative regulation of G1/S transition of mitotic cell cycle+++GO:0048477///oogenesis+++GO:0000122///negative regulation of transcription by RNA polymerase II+++GO:0051726///regulation of cell cycle+++GO:0007113///endomitotic cell cycle+++GO:0000082///G1/S transition of mitotic cell cycle+++GO:0008156///negative regulation of DNA replication+++GO:0006355///regulation of transcription…
osa	42130	NT_033777.3	17687818	17718350	-	43.06	81.71	33.68	65.09	6163	11734	-0.950544	0	0	GO:0070603///SWI/SNF superfamily-type complex+++GO:0005654///nucleoplasm+++GO:0035060///brahma complex+++GO:0005634///nucleus	GO:0005515///protein binding+++GO:0003677///DNA binding	GO:0008587///imaginal disc-derived wing margin morphogenesis+++GO:0048190///wing disc dorsal/ventral pattern formation+++GO:0007379///segment specification+++GO:0007406///negative regulation of neuroblast proliferation+++GO:0006338///chromatin remodeling+++GO:0014017///neuroblast fate commitment+++GO:0006355///regulation of transcription, DNA-templated+++GO:0007275///multicellular organism develo…
CG12768	40513	NT_037436.4	22910491	22923532	+	42.93	46.05	33.57	36.68	1088	1100	-0.127821	0.630042	0.674473	GO:0005667///transcription factor complex+++GO:0005634///nucleus	GO:0003677///DNA binding	GO:0006351///transcription, DNA-templated+++GO:0006355///regulation of transcription, DNA-templated
Bgb	38198	NT_037436.4	1639711	1640952	+	42.61	38.73	33.33	30.85	705	645	0.111551	0.145486	0.196701	GO:0005634///nucleus	GO:0003677///DNA binding+++GO:0008134///transcription factor binding+++GO:0046982///protein heterodimerization activity+++GO:0003713///transcription coactivator activity+++GO:0043565///sequence-specific DNA binding	GO:0006357///regulation of transcription by RNA polymerase II+++GO:1903508///positive regulation of nucleic acid-templated transcription+++GO:0035206///regulation of hemocyte proliferation
rgr	35843	NT_033778.4	8600415	8612295	+	41.88	30.56	32.76	24.34	1997	1453	0.428606	2.31298e-19	7.34838e-19	GO:0035097///histone methyltransferase complex+++GO:0005634///nucleus	GO:0003700///DNA-binding transcription factor activity+++GO:0003676///nucleic acid binding+++GO:0003677///DNA binding	GO:0010468///regulation of gene expression+++GO:0006355///regulation of transcription, DNA-templated
hng2	41056	NT_033777.3	8806322	8807581	+	41.25	11.82	32.26	9.42	662	191	1.77595	9.80658e-61	5.89346e-60	GO:0005634///nucleus+++GO:0005667///transcription factor complex	GO:0003677///DNA binding	GO:0006355///regulation of transcription, DNA-templated+++GO:0006351///transcription, DNA-templated
E(var)3-9	41073	NT_033777.3	8990645	8992949	-	41.24	30.19	32.26	24.05	1203	887	0.42371	2.03024e-11	5.19897e-11	GO:0035097///histone methyltransferase complex+++GO:0005634///nucleus	GO:0008270///zinc ion binding+++GO:0003676///nucleic acid binding	GO:0070827///chromatin maintenance+++GO:0010468///regulation of gene expression
Deaf1	40164	NT_037436.4	19818174	19830686	+	40.84	33.13	31.94	26.39	1782	1476	0.275373	3.59124e-07	7.72274e-07	GO:0005634///nucleus+++GO:0005700///polytene chromosome	GO:0003700///DNA-binding transcription factor activity+++GO:0008270///zinc ion binding+++GO:0003677///DNA binding+++GO:0043565///sequence-specific DNA binding+++GO:0046872///metal ion binding	GO:0009792///embryo development ending in birth or egg hatching+++GO:0006357///regulation of transcription by RNA polymerase II+++GO:0050776///regulation of immune response+++GO:0045893///positive regulation of transcription, DNA-templated
MTA1-like	40693	NT_033777.3	5638655	5648738	-	40.58	59.28	31.74	47.22	2416	3560	-0.573096	2.85966e-52	1.54495e-51	GO:0000118///histone deacetylase complex+++GO:0016581///NuRD complex+++GO:0005654///nucleoplasm+++GO:0005634///nucleus	GO:0008270///zinc ion binding+++GO:0043565///sequence-specific DNA binding+++GO:0042826///histone deacetylase binding+++GO:0003682///chromatin binding+++GO:0003714///transcription corepressor activity+++GO:0003677///DNA binding+++GO:0003713///transcription coactivator activity+++GO:0003676///nucleic acid binding+++GO:0001103///RNA polymerase II repressing transcription factor binding	GO:0000122///negative regulation of transcription by RNA polymerase II+++GO:0016575///histone deacetylation+++GO:1903508///positive regulation of nucleic acid-templated transcription+++GO:0030261///chromosome condensation+++GO:0006355///regulation of transcription, DNA-templated+++GO:0070868///heterochromatin organization involved in chromatin silencing
CG11504	43557	NT_033777.3	29997900	29999755	+	40.51	56.93	31.68	45.35	992	1406	-0.51753	3.07698e-18	9.52011e-18	GO:0005634///nucleus	GO:0003677///DNA binding	GO:0006355///regulation of transcription, DNA-templated+++GO:0006351///transcription, DNA-templated
Ets97D	43236	NT_033777.3	26910775	26912886	-	40.48	47.79	31.66	38.07	1022	1215	-0.265993	1.6352e-05	3.23326e-05	GO:0005634///nucleus	GO:0000981///DNA-binding transcription factor activity, RNA polymerase II-specific+++GO:0043565///sequence-specific DNA binding+++GO:0003700///DNA-binding transcription factor activity+++GO:0003677///DNA binding	GO:0009267///cellular response to starvation+++GO:0006541///glutamine metabolic process+++GO:1903862///positive regulation of oxidative phosphorylation+++GO:0006357///regulation of transcription by RNA polymerase II+++GO:0030154///cell differentiation+++GO:0045944///positive regulation of transcription by RNA polymerase II+++GO:0006355///regulation of transcription, DNA-templated+++GO:0007005///m…
brat	35197	NT_033779.5	19133816	19179758	+	40.26	52.2	31.49	41.58	3673	5042	-0.400996	8.50038e-52	4.57596e-51	GO:0045179///apical cortex+++GO:0005737///cytoplasm+++GO:0045180///basal cortex+++GO:0099738///cell cortex region+++GO:0005938///cell cortex+++GO:0043025///neuronal cell body+++GO:0005829///cytosol	GO:0003730///mRNA 3'-UTR binding+++GO:0045182///translation regulator activity+++GO:0008270///zinc ion binding+++GO:0005515///protein binding+++GO:0061630///ubiquitin protein ligase activity+++GO:0030371///translation repressor activity+++GO:0046872///metal ion binding	GO:0008582///regulation of synaptic growth at neuromuscular junction+++GO:0043161///proteasome-mediated ubiquitin-dependent protein catabolic process+++GO:1902692///regulation of neuroblast proliferation+++GO:0007420///brain development+++GO:0008356///asymmetric cell division+++GO:0035282///segmentation+++GO:0014019///neuroblast development+++GO:1900242///regulation of synaptic vesicle endocytosi…
da	34413	NT_033779.5	10388105	10393228	+	40.23	87.24	31.47	69.5	1759	3851	-1.14304	3.30148e-180	4.48788e-179	GO:0005634///nucleus+++GO:0005667///transcription factor complex	GO:0000978///RNA polymerase II proximal promoter sequence-specific DNA binding+++GO:0003700///DNA-binding transcription factor activity+++GO:0043425///bHLH transcription factor binding+++GO:0008134///transcription factor binding+++GO:0042803///protein homodimerization activity+++GO:0046982///protein heterodimerization activity+++GO:0043565///sequence-specific DNA binding+++GO:0001077///proximal p…	GO:0007400///neuroblast fate determination+++GO:0030237///female sex determination+++GO:0061101///neuroendocrine cell differentiation+++GO:0007422///peripheral nervous system development+++GO:0045666///positive regulation of neuron differentiation+++GO:0045944///positive regulation of transcription by RNA polymerase II+++GO:0035019///somatic stem cell population maintenance+++GO:0048663///neuron …
Clamp	35445	NT_033779.5	22165720	22169143	-	40.18	107.82	31.43	85.89	1471	3995	-1.45035	1.47035e-270	2.80619e-269	GO:0005634///nucleus	GO:0003676///nucleic acid binding	GO:0006355///regulation of transcription, DNA-templated+++GO:0006351///transcription, DNA-templated
su(Hw)	41740	NT_033777.3	14304455	14308589	-	40.14	37.99	31.4	30.26	1841	1761	0.0533526	0.296524	0.369821	GO:0005694///chromosome+++GO:0005700///polytene chromosome+++GO:0000785///chromatin+++GO:0005634///nucleus	GO:0003677///DNA binding+++GO:0043565///sequence-specific DNA binding+++GO:0043035///chromatin insulator sequence binding+++GO:0005515///protein binding+++GO:0003676///nucleic acid binding+++GO:0046872///metal ion binding	GO:0035075///response to ecdysone+++GO:0031936///negative regulation of chromatin silencing+++GO:0045892///negative regulation of transcription, DNA-templated+++GO:0006351///transcription, DNA-templated+++GO:0006325///chromatin organization
Sry-delta	43572	NT_033777.3	30043341	30044886	+	40.12	55.33	31.38	44.08	836	1161	-0.490279	6.3129e-14	1.75155e-13	GO:0005705///polytene chromosome interband+++GO:0005634///nucleus	GO:0001228///DNA-binding transcription activator activity, RNA polymerase II-specific+++GO:0003676///nucleic acid binding+++GO:0046872///metal ion binding+++GO:0003677///DNA binding	GO:0032504///multicellular organism reproduction+++GO:0048477///oogenesis+++GO:0045450///bicoid mRNA localization+++GO:0008595///anterior/posterior axis specification, embryo+++GO:0045944///positive regulation of transcription by RNA polymerase II+++GO:0007275///multicellular organism development
jim	43924	NT_037436.4	22789233	22835194	-	39.96	42.46	31.26	33.83	3298	3497	-0.113985	0.00494156	0.00812158		GO:0003676///nucleic acid binding	GO:0031935///regulation of chromatin silencing+++GO:0048813///dendrite morphogenesis
jigr1	43093	NT_033777.3	25637843	25651874	+	39.95	16.48	31.24	13.13	893	370	1.25053	2.46376e-49	1.28113e-48	GO:0005667///transcription factor complex+++GO:0005634///nucleus	GO:0044212///transcription regulatory region DNA binding+++GO:0003677///DNA binding	GO:0010468///regulation of gene expression
Ets21C	33229	NT_033779.5	544925	552923	-	39.01	13.51	30.51	10.76	1423	521	1.5036	1.15623e-94	9.54611e-94	GO:0005634///nucleus	GO:0043565///sequence-specific DNA binding+++GO:0003700///DNA-binding transcription factor activity+++GO:0003677///DNA binding+++GO:0000981///DNA-binding transcription factor activity, RNA polymerase II-specific	GO:0030154///cell differentiation+++GO:0042742///defense response to bacterium+++GO:0006357///regulation of transcription by RNA polymerase II+++GO:0006355///regulation of transcription, DNA-templated
Smox	31738	NC_004354.4	8137041	8142279	-	38.66	46.21	30.24	36.81	2401	2855	-0.28364	3.73618e-11	9.48221e-11	GO:0005667///transcription factor complex+++GO:0005737///cytoplasm+++GO:0005829///cytosol+++GO:0005634///nucleus	GO:0031490///chromatin DNA binding+++GO:0003677///DNA binding+++GO:0003700///DNA-binding transcription factor activity+++GO:0005515///protein binding	GO:0008340///determination of adult lifespan+++GO:0048813///dendrite morphogenesis+++GO:0007476///imaginal disc-derived wing morphogenesis+++GO:0090256///regulation of cell proliferation involved in imaginal disc-derived wing morphogenesis+++GO:0007179///transforming growth factor beta receptor signaling pathway+++GO:0010507///negative regulation of autophagy+++GO:0048666///neuron development+++G…
BtbVII	38376	NT_037436.4	3148646	3158408	+	38.34	58.41	29.99	46.53	2336	3576	-0.63368	1.49219e-61	9.08156e-61	GO:0005634///nucleus+++GO:0016020///membrane+++GO:0016021///integral component of membrane	GO:0003677///DNA binding	GO:0061040///female gonad morphogenesis+++GO:0006357///regulation of transcription by RNA polymerase II+++GO:0007455///eye-antennal disc morphogenesis+++GO:2000736///regulation of stem cell differentiation+++GO:0006355///regulation of transcription, DNA-templated+++GO:0006351///transcription, DNA-templated+++GO:0007478///leg disc morphogenesis
CG4936	42393	NT_033777.3	20031823	20034330	+	38.04	42.66	29.75	33.98	942	1064	-0.191796	0.00328702	0.00551062	GO:0005634///nucleus	GO:0000976///transcription regulatory region sequence-specific DNA binding+++GO:0008270///zinc ion binding+++GO:0003700///DNA-binding transcription factor activity+++GO:0003676///nucleic acid binding	GO:0010628///positive regulation of gene expression+++GO:0006355///regulation of transcription, DNA-templated
sug	36424	NT_033778.4	12924567	12930644	+	37.45	21.03	29.3	16.75	675	381	0.80674	3.66118e-19	1.15619e-18	GO:0016607///nuclear speck	GO:0003677///DNA binding+++GO:0046872///metal ion binding	GO:0045893///positive regulation of transcription, DNA-templated+++GO:0031670///cellular response to nutrient+++GO:0000122///negative regulation of transcription by RNA polymerase II+++GO:0042594///response to starvation+++GO:0006351///transcription, DNA-templated+++GO:0007275///multicellular organism development+++GO:0045892///negative regulation of transcription, DNA-templated
CoRest	32941	NC_004354.4	19521929	19530896	+	36.87	45.62	28.84	36.34	1638	2017	-0.333487	5.2256e-11	1.32114e-10	GO:0005634///nucleus+++GO:0017053///transcriptional repressor complex+++GO:0005667///transcription factor complex	GO:0008134///transcription factor binding+++GO:0005515///protein binding+++GO:0003682///chromatin binding+++GO:0044212///transcription regulatory region DNA binding+++GO:0003700///DNA-binding transcription factor activity+++GO:0003677///DNA binding+++GO:0003714///transcription corepressor activity	GO:0006325///chromatin organization+++GO:0045892///negative regulation of transcription, DNA-templated+++GO:0000122///negative regulation of transcription by RNA polymerase II+++GO:0090309///positive regulation of methylation-dependent chromatin silencing+++GO:0045747///positive regulation of Notch signaling pathway+++GO:0007221///positive regulation of transcription of Notch receptor target+++GO…
CG5953	34985	NT_033779.5	16508078	16532877	-	36.66	27.98	28.68	22.28	2086	1610	0.364296	4.45242e-14	1.24025e-13	GO:0005634///nucleus	GO:0003677///DNA binding	GO:0006351///transcription, DNA-templated+++GO:0006355///regulation of transcription, DNA-templated
Eip75B	39999	NT_037436.4	17950953	18064696	-	36.27	57.4	28.37	45.72	2303	3833	-0.688459	4.61598e-89	3.66185e-88	GO:0090575///RNA polymerase II transcription factor complex+++GO:0005634///nucleus	GO:0003700///DNA-binding transcription factor activity+++GO:0046872///metal ion binding+++GO:0000981///DNA-binding transcription factor activity, RNA polymerase II-specific+++GO:0030374///nuclear receptor transcription coactivator activity+++GO:0020037///heme binding+++GO:0004887///thyroid hormone receptor activity+++GO:0003707///steroid hormone receptor activity+++GO:0000977///RNA polymerase II …	GO:0019730///antimicrobial humoral response+++GO:0000122///negative regulation of transcription by RNA polymerase II+++GO:0030154///cell differentiation+++GO:0033993///response to lipid+++GO:0018990///ecdysis, chitin-based cuticle+++GO:0030522///intracellular receptor signaling pathway+++GO:0007591///molting cycle, chitin-based cuticle+++GO:0006355///regulation of transcription, DNA-templated+++G…
CG8319	41165	NT_033777.3	9627321	9628676	+	36.26	34.29	28.36	27.32	627	597	0.0539	0.491038	0.586784	GO:0005634///nucleus	GO:0000976///transcription regulatory region sequence-specific DNA binding+++GO:0003676///nucleic acid binding+++GO:0008270///zinc ion binding+++GO:0003700///DNA-binding transcription factor activity	GO:0006355///regulation of transcription, DNA-templated
aop	33392	NT_033779.5	2156484	2178754	-	35.94	62.16	28.11	49.52	2375	3995	-0.816928	5.34994e-96	4.46252e-95	GO:0005829///cytosol+++GO:0005654///nucleoplasm+++GO:0005634///nucleus	GO:0019904///protein domain specific binding+++GO:0000980///RNA polymerase II distal enhancer sequence-specific DNA binding+++GO:0000981///DNA-binding transcription factor activity, RNA polymerase II-specific+++GO:0001227///DNA-binding transcription repressor activity, RNA polymerase II-specific+++GO:0001012///RNA polymerase II regulatory region DNA binding+++GO:0005515///protein binding+++GO:000…	GO:0030154///cell differentiation+++GO:0035155///negative regulation of terminal cell fate specification, open tracheal system+++GO:0007464///R3/R4 cell fate commitment+++GO:1903688///positive regulation of border follicle cell migration+++GO:0060233///oenocyte delamination+++GO:0006357///regulation of transcription by RNA polymerase II+++GO:0050767///regulation of neurogenesis+++GO:0008340///det…
CG8765	40147	NT_037436.4	19683941	19687353	-	35.41	16.43	27.7	13.08	1506	704	1.08252	5.07304e-65	3.17744e-64	GO:0005575///cellular_component+++GO:0005667///transcription factor complex+++GO:0005634///nucleus	GO:0003674///molecular_function+++GO:0003677///DNA binding	GO:0048813///dendrite morphogenesis
bigmax	43293	NT_033777.3	27287366	27288526	-	34.94	38.72	27.33	30.84	436	486	-0.174317	0.0730938	0.104229	GO:0005634///nucleus	GO:0003700///DNA-binding transcription factor activity+++GO:0046983///protein dimerization activity+++GO:0008134///transcription factor binding	GO:0006357///regulation of transcription by RNA polymerase II+++GO:0006355///regulation of transcription, DNA-templated+++GO:0008343///adult feeding behavior
M1BP	41042	NT_033777.3	8729790	8731698	-	34.71	31.56	27.15	25.14	710	650	0.110968	0.147339	0.199078	GO:0005634///nucleus	GO:0008270///zinc ion binding+++GO:0000979///RNA polymerase II core promoter sequence-specific DNA binding+++GO:0003676///nucleic acid binding+++GO:0003700///DNA-binding transcription factor activity+++GO:0003677///DNA binding	GO:0030707///ovarian follicle cell development+++GO:0006355///regulation of transcription, DNA-templated+++GO:0051123///RNA polymerase II preinitiation complex assembly+++GO:0070374///positive regulation of ERK1 and ERK2 cascade
wdn	43398	NT_033777.3	28807983	28811337	-	34.56	31.41	27.04	25.02	1520	1392	0.112013	0.0346712	0.0518027	GO:0005634///nucleus	GO:0046872///metal ion binding+++GO:0003676///nucleic acid binding+++GO:0003677///DNA binding	GO:0008150///biological_process+++GO:0007275///multicellular organism development
gfzf	40858	NT_033777.3	7145880	7150968	-	34.22	26.24	26.77	20.9	1720	1356	0.357114	2.92174e-10	7.18332e-10	GO:0005737///cytoplasm	GO:0043295///glutathione binding+++GO:0016740///transferase activity+++GO:0004364///glutathione transferase activity+++GO:0003676///nucleic acid binding	GO:0006749///glutathione metabolic process
Hsf	37068	NT_033778.4	18130303	18134634	-	33.63	35.11	26.3	27.97	1289	1355	-0.0888175	0.125804	0.173112	GO:0005700///polytene chromosome+++GO:0000785///chromatin+++GO:0005634///nucleus	GO:0042802///identical protein binding+++GO:0000978///RNA polymerase II proximal promoter sequence-specific DNA binding+++GO:0043565///sequence-specific DNA binding+++GO:0003677///DNA binding+++GO:0005515///protein binding+++GO:0003700///DNA-binding transcription factor activity	GO:0034605///cellular response to heat+++GO:0006355///regulation of transcription, DNA-templated+++GO:0045944///positive regulation of transcription by RNA polymerase II+++GO:0009408///response to heat+++GO:0043388///positive regulation of DNA binding+++GO:0045892///negative regulation of transcription, DNA-templated+++GO:0042742///defense response to bacterium+++GO:0045893///positive regulation …
CG32772	31420	NC_004354.4	4909102	4915161	+	33.52	18.55	26.22	14.77	1230	749	0.827998	1.73535e-26	6.33907e-26	GO:0005634///nucleus	GO:0003676///nucleic acid binding+++GO:0003677///DNA binding
CG10209	36652	NT_033778.4	14846064	14848366	-	33.42	29.83	26.14	23.76	922	829	0.137724	0.043295	0.0639979	GO:0005634///nucleus	GO:0003677///DNA binding	GO:0006915///apoptotic process
hang	32613	NC_004354.4	16422831	16438454	+	33.08	58.4	25.87	46.52	3703	6570	-0.846571	2.199e-184	3.06841e-183	GO:0005634///nucleus	GO:0003723///RNA binding+++GO:0003676///nucleic acid binding+++GO:0008270///zinc ion binding+++GO:0046872///metal ion binding	GO:0045471///response to ethanol+++GO:0006979///response to oxidative stress+++GO:0048149///behavioral response to ethanol+++GO:0019933///cAMP-mediated signaling+++GO:0009408///response to heat
bbx	3772670	NC_004354.4	21363028	21373145	+	32.95	38.84	25.77	30.94	1531.02	2099.39	-0.263781	2.14266e-22	7.23259e-22	GO:0005634///nucleus	GO:0003677///DNA binding	GO:0006412///translation+++GO:0045727///positive regulation of translation
CG7987	41768	NT_033777.3	14570472	14575887	-	32.71	39.25	25.59	31.27	1959	2375	-0.289199	3.1437e-11	7.99587e-11	GO:0005634///nucleus	GO:0000978///RNA polymerase II proximal promoter sequence-specific DNA binding+++GO:0001227///DNA-binding transcription repressor activity, RNA polymerase II-specific+++GO:0003676///nucleic acid binding	GO:0000122///negative regulation of transcription by RNA polymerase II
CG15812	38379	NT_037436.4	3159991	3162019	+	32.44	22.63	25.37	18.02	851	603	0.493525	2.38912e-10	5.90553e-10	GO:0005945///6-phosphofructokinase complex+++GO:0005634///nucleus+++GO:0005737///cytoplasm	GO:0042802///identical protein binding+++GO:0046872///metal ion binding+++GO:0016740///transferase activity+++GO:0005524///ATP binding+++GO:0003677///DNA binding+++GO:0016301///kinase activity+++GO:0003824///catalytic activity+++GO:0048029///monosaccharide binding+++GO:0070095///fructose-6-phosphate binding+++GO:0003872///6-phosphofructokinase activity+++GO:0016208///AMP binding+++GO:0000166///nu…	GO:0030388///fructose 1,6-bisphosphate metabolic process+++GO:0061615///glycolytic process through fructose-6-phosphate+++GO:0007525///somatic muscle development+++GO:0008152///metabolic process+++GO:0006002///fructose 6-phosphate metabolic process+++GO:0006096///glycolytic process+++GO:0007520///myoblast fusion+++GO:0006007///glucose catabolic process+++GO:0061621///canonical glycolysis+++GO:005…
NC2beta	34875	NT_033779.5	15007813	15008538	+	32.19	37.5	25.18	29.87	298	349	-0.246419	0.0334412	0.0500359	GO:0005671///Ada2/Gcn5/Ada3 transcription activator complex+++GO:0005634///nucleus+++GO:0017054///negative cofactor 2 complex	GO:0017025///TBP-class protein binding+++GO:0001047///core promoter binding+++GO:0003714///transcription corepressor activity+++GO:0003713///transcription coactivator activity+++GO:0003677///DNA binding+++GO:0005515///protein binding+++GO:0004402///histone acetyltransferase activity+++GO:0008134///transcription factor binding+++GO:0046982///protein heterodimerization activity+++GO:0016251///RNA p…	GO:0006366///transcription by RNA polymerase II+++GO:0045944///positive regulation of transcription by RNA polymerase II+++GO:0045898///regulation of RNA polymerase II transcriptional preinitiation complex assembly+++GO:0000122///negative regulation of transcription by RNA polymerase II+++GO:0045892///negative regulation of transcription, DNA-templated+++GO:0006338///chromatin remodeling+++GO:001…
CG9215	32494	NC_004354.4	15580930	15582874	-	32.15	20.93	25.14	16.67	851	558	0.592731	1.99549e-14	5.61497e-14	GO:0005634///nucleus+++GO:0005654///nucleoplasm	GO:0044212///transcription regulatory region DNA binding+++GO:0000981///DNA-binding transcription factor activity, RNA polymerase II-specific+++GO:0003700///DNA-binding transcription factor activity+++GO:0008270///zinc ion binding+++GO:0000976///transcription regulatory region sequence-specific DNA binding+++GO:0003676///nucleic acid binding	GO:0006355///regulation of transcription, DNA-templated+++GO:0045944///positive regulation of transcription by RNA polymerase II
Atf-2	37978	NT_033778.4	24870108	24871509	+	32.07	24.65	25.08	19.63	579	448	0.353477	8.25476e-05	0.00015706	GO:0005634///nucleus+++GO:0005701///polytene chromosome chromocenter+++GO:0005704///polytene chromosome band+++GO:0031618///nuclear pericentric heterochromatin	GO:0042803///protein homodimerization activity+++GO:0001077///proximal promoter DNA-binding transcription activator activity, RNA polymerase II-specific+++GO:0043565///sequence-specific DNA binding	GO:0045944///positive regulation of transcription by RNA polymerase II+++GO:0031453///positive regulation of heterochromatin assembly+++GO:0009651///response to salt stress+++GO:0051403///stress-activated MAPK cascade+++GO:0002385///mucosal immune response+++GO:0070829///heterochromatin maintenance+++GO:0030431///sleep+++GO:0034605///cellular response to heat+++GO:0071470///cellular response to o…
CHES-1-like	31678	NC_004354.4	7682338	7709385	-	31.91	19.44	24.96	15.49	2724	1672	0.688281	4.97258e-55	2.77911e-54	GO:0005634///nucleus	GO:0003700///DNA-binding transcription factor activity+++GO:0001228///DNA-binding transcription activator activity, RNA polymerase II-specific+++GO:0043565///sequence-specific DNA binding+++GO:0000976///transcription regulatory region sequence-specific DNA binding+++GO:0001227///DNA-binding transcription repressor activity, RNA polymerase II-specific+++GO:0003677///DNA binding	GO:0071456///cellular response to hypoxia+++GO:0006355///regulation of transcription, DNA-templated+++GO:0045944///positive regulation of transcription by RNA polymerase II+++GO:0000122///negative regulation of transcription by RNA polymerase II+++GO:0035050///embryonic heart tube development+++GO:0031571///mitotic G1 DNA damage checkpoint+++GO:0051302///regulation of cell division
GATAd	34395	NT_033779.5	10333734	10339185	+	31.71	37.65	24.8	29.99	1236	1553	-0.274141	3.80712e-10	9.31012e-10	GO:0005634///nucleus	GO:0046872///metal ion binding+++GO:0000981///DNA-binding transcription factor activity, RNA polymerase II-specific+++GO:0008270///zinc ion binding+++GO:0043565///sequence-specific DNA binding+++GO:0003700///DNA-binding transcription factor activity	GO:0006355///regulation of transcription, DNA-templated+++GO:0006357///regulation of transcription by RNA polymerase II
polybromo	42954	NT_033777.3	24799967	24805259	-	31.45	22.48	24.6	17.91	2243	1616	0.457893	9.63074e-23	3.27819e-22	GO:0016586///RSC-type complex+++GO:0005634///nucleus+++GO:0035060///brahma complex+++GO:0005700///polytene chromosome	GO:0005515///protein binding+++GO:0003682///chromatin binding+++GO:0003677///DNA binding+++GO:0015616///DNA translocase activity	GO:0006337///nucleosome disassembly+++GO:0031936///negative regulation of chromatin silencing+++GO:0007306///eggshell chorion assembly+++GO:0007305///vitelline membrane formation involved in chorion-containing eggshell formation+++GO:0006338///chromatin remodeling+++GO:0006368///transcription elongation from RNA polymerase II promoter+++GO:0000122///negative regulation of transcription by RNA pol…
ken	37785	NT_033778.4	23870273	23877442	+	31.42	41.14	24.57	32.77	1331	1756	-0.415478	2.2443e-15	6.50267e-15	GO:0005654///nucleoplasm+++GO:0005634///nucleus	GO:0043565///sequence-specific DNA binding+++GO:0046872///metal ion binding+++GO:0003676///nucleic acid binding+++GO:0003677///DNA binding+++GO:0003700///DNA-binding transcription factor activity	GO:0007259///JAK-STAT cascade+++GO:0007275///multicellular organism development+++GO:0006355///regulation of transcription, DNA-templated+++GO:0045496///male analia development+++GO:0030539///male genitalia development+++GO:0046426///negative regulation of JAK-STAT cascade+++GO:0030540///female genitalia development+++GO:0045497///female analia development
ZIPIC	43566	NT_033777.3	30035240	30036870	-	31.31	25.77	24.49	20.53	690	572	0.254459	0.00162386	0.00279121	GO:0005700///polytene chromosome	GO:0003676///nucleic acid binding+++GO:0043035///chromatin insulator sequence binding+++GO:0005515///protein binding+++GO:0043565///sequence-specific DNA binding+++GO:0003682///chromatin binding+++GO:0003677///DNA binding	GO:0006355///regulation of transcription, DNA-templated
achi	36373	NT_033778.4	12511534	12515062	-	31.09	17.95	24.31	14.3	908.41	527.72	0.765535	2.99596e-23	1.02809e-22	GO:0005634///nucleus	GO:0005515///protein binding+++GO:0001228///DNA-binding transcription activator activity, RNA polymerase II-specific+++GO:0003677///DNA binding	GO:0045944///positive regulation of transcription by RNA polymerase II+++GO:0006355///regulation of transcription, DNA-templated+++GO:0007283///spermatogenesis+++GO:0045893///positive regulation of transcription, DNA-templated
CG10543	37379	NT_033778.4	20996220	21007740	+	30.8	38.04	24.09	30.3	3014	3565	-0.330883	6.63648e-13	1.78174e-12	GO:0005634///nucleus	GO:0000977///RNA polymerase II regulatory region sequence-specific DNA binding+++GO:0008270///zinc ion binding+++GO:0000981///DNA-binding transcription factor activity, RNA polymerase II-specific+++GO:0003676///nucleic acid binding	GO:0045944///positive regulation of transcription by RNA polymerase II+++GO:0042332///gravitaxis
CG32264	38438	NT_037436.4	3714826	3806459	-	30.78	25.29	24.08	20.15	1314.1	1124.71	0.257056	0.000304468	0.000554943	GO:0005634///nucleus+++GO:0005829///cytosol	GO:0003779///actin binding	GO:0031532///actin cytoskeleton reorganization
htk	32877	NC_004354.4	18843663	18855858	+	30.72	30.92	24.03	24.63	3093	3129	-0.03558	0.403146	0.489754	GO:0005634///nucleus+++GO:0070822///Sin3-type complex	GO:0003677///DNA binding+++GO:0044212///transcription regulatory region DNA binding	GO:1901215///negative regulation of neuron death+++GO:0006357///regulation of transcription by RNA polymerase II
CG3995	42057	NT_033777.3	17041896	17043136	-	30.56	19.44	23.9	15.49	481	308	0.625673	1.49703e-09	3.57867e-09	GO:0005575///cellular_component	GO:0003677///DNA binding+++GO:0003674///molecular_function	GO:0008150///biological_process
CG14711	41395	NT_033777.3	11623339	11624948	+	30.4	33.8	23.78	26.93	536	600	-0.179466	0.039336	0.0584739	GO:0005634///nucleus	GO:0003700///DNA-binding transcription factor activity+++GO:0008270///zinc ion binding+++GO:0003677///DNA binding+++GO:0000976///transcription regulatory region sequence-specific DNA binding+++GO:0003676///nucleic acid binding	GO:0006355///regulation of transcription, DNA-templated
ZnT49B	36393	NT_033778.4	12652805	12655743	+	30.22	21.05	23.64	16.77	1053	739	0.495347	4.79362e-13	1.29357e-12	GO:0016021///integral component of membrane+++GO:0016020///membrane	GO:0008324///cation transmembrane transporter activity	GO:0055085///transmembrane transport+++GO:0006812///cation transport+++GO:0098655///cation transmembrane transport
CG12236	31523	NC_004354.4	5908135	5913079	+	29.97	23.17	23.44	18.45	1139	896	0.345352	2.28298e-07	4.95492e-07	GO:0005634///nucleus	GO:0001227///DNA-binding transcription repressor activity, RNA polymerase II-specific+++GO:0003676///nucleic acid binding	GO:0006357///regulation of transcription by RNA polymerase II+++GO:0000122///negative regulation of transcription by RNA polymerase II
fru	42226	NT_033777.3	18414273	18545586	-	29.8	39.34	23.31	31.34	1935	2646	-0.427056	1.99614e-27	7.41514e-27	GO:0005634///nucleus	GO:0046872///metal ion binding+++GO:0005515///protein binding+++GO:0003677///DNA binding+++GO:0003676///nucleic acid binding+++GO:0003700///DNA-binding transcription factor activity	GO:0007530///sex determination+++GO:0016544///male courtship behavior, tapping to detect pheromone+++GO:0021954///central nervous system neuron development+++GO:0044719///regulation of imaginal disc-derived wing size+++GO:0007417///central nervous system development+++GO:0046661///male sex differentiation+++GO:0007620///copulation+++GO:0002118///aggressive behavior+++GO:0016545///male courtship b…
Med	43725	NT_033777.3	31611046	31615375	+	29.51	45.33	23.08	36.11	1396	2115	-0.645755	1.24119e-35	5.3111e-35	GO:0005737///cytoplasm+++GO:0005634///nucleus+++GO:0005667///transcription factor complex	GO:0003700///DNA-binding transcription factor activity+++GO:0030616///transforming growth factor beta receptor, common-partner cytoplasmic mediator activity+++GO:0005515///protein binding+++GO:0043565///sequence-specific DNA binding+++GO:0003677///DNA binding	GO:0048666///neuron development+++GO:0007476///imaginal disc-derived wing morphogenesis+++GO:0045705///negative regulation of salivary gland boundary specification+++GO:0031290///retinal ganglion cell axon guidance+++GO:0009953///dorsal/ventral pattern formation+++GO:0030509///BMP signaling pathway+++GO:0030718///germ-line stem cell population maintenance+++GO:0007507///heart development+++GO:000…
Bdp1	34748	NT_033779.5	13371427	13373890	-	29.36	21.7	22.97	17.29	919	684	0.409813	1.30414e-08	2.99588e-08	GO:0016020///membrane+++GO:0000126///transcription factor TFIIIB complex+++GO:0016021///integral component of membrane	GO:0003677///DNA binding+++GO:0000995///RNA polymerase III general transcription initiation factor activity+++GO:0001156///TFIIIC-class transcription factor complex binding+++GO:0001006///RNA polymerase III type 3 promoter sequence-specific DNA binding	GO:0006383///transcription by RNA polymerase III+++GO:0070898///RNA polymerase III preinitiation complex assembly
jumu	41265	NT_033777.3	10350182	10361612	+	29.26	26.96	22.88	21.47	1566	1454	0.0917649	0.0761658	0.108433	GO:0005700///polytene chromosome+++GO:0005730///nucleolus+++GO:0005634///nucleus+++GO:0000785///chromatin+++GO:0005701///polytene chromosome chromocenter+++GO:0000791///euchromatin	GO:0003677///DNA binding+++GO:0000976///transcription regulatory region sequence-specific DNA binding+++GO:0043565///sequence-specific DNA binding+++GO:0003700///DNA-binding transcription factor activity	GO:0007476///imaginal disc-derived wing morphogenesis+++GO:0048749///compound eye development+++GO:0051302///regulation of cell division+++GO:0007000///nucleolus organization+++GO:0007391///dorsal closure+++GO:0035050///embryonic heart tube development+++GO:0006355///regulation of transcription, DNA-templated+++GO:0006325///chromatin organization+++GO:0050832///defense response to fungus
chinmo	33343	NT_033779.5	1651258	1704682	+	28.82	60.55	22.54	48.23	3935	7583	-1.09744	2.75002e-265	5.19202e-264	GO:0005634///nucleus	GO:0003676///nucleic acid binding+++GO:0046872///metal ion binding	GO:2000035///regulation of stem cell division+++GO:0051170///import into nucleus+++GO:0007548///sex differentiation+++GO:0035214///eye-antennal disc development+++GO:0007275///multicellular organism development+++GO:0007399///nervous system development+++GO:0048666///neuron development+++GO:0019102///male somatic sex determination+++GO:0006357///regulation of transcription by RNA polymerase II+++…
E(z)	39203	NT_037436.4	10634575	10638130	-	28.8	35.21	22.53	28.05	975	1201	-0.316153	3.93064e-07	8.42337e-07	GO:0005634///nucleus+++GO:0035098///ESC/E(Z) complex+++GO:0000790///nuclear chromatin+++GO:0035097///histone methyltransferase complex	GO:0046976///histone methyltransferase activity (H3-K27 specific)+++GO:0003677///DNA binding+++GO:0005515///protein binding+++GO:0003700///DNA-binding transcription factor activity+++GO:0008168///methyltransferase activity+++GO:0016740///transferase activity+++GO:0042054///histone methyltransferase activity+++GO:0018024///histone-lysine N-methyltransferase activity+++GO:0046974///histone methyltr…	GO:0034968///histone lysine methylation+++GO:0006325///chromatin organization+++GO:0007275///multicellular organism development+++GO:0032259///methylation+++GO:0031062///positive regulation of histone methylation+++GO:0070734///histone H3-K27 methylation+++GO:0006723///cuticle hydrocarbon biosynthetic process+++GO:1902692///regulation of neuroblast proliferation+++GO:0045892///negative regulation…
Rel	41087	NT_033777.3	9044183	9047977	-	28.28	66.47	22.12	52.95	1251	2981	-1.25928	5.18088e-164	6.43639e-163	GO:0005719///nuclear euchromatin+++GO:0005634///nucleus+++GO:0005829///cytosol+++GO:0005654///nucleoplasm+++GO:0005737///cytoplasm	GO:0043565///sequence-specific DNA binding+++GO:0042802///identical protein binding+++GO:0000981///DNA-binding transcription factor activity, RNA polymerase II-specific+++GO:0003700///DNA-binding transcription factor activity+++GO:0001228///DNA-binding transcription activator activity, RNA polymerase II-specific+++GO:0005515///protein binding+++GO:0003677///DNA binding	GO:0048935///peripheral nervous system neuron development+++GO:0061059///positive regulation of peptidoglycan recognition protein signaling pathway+++GO:0045089///positive regulation of innate immune response+++GO:0045088///regulation of innate immune response+++GO:0006963///positive regulation of antibacterial peptide biosynthetic process+++GO:0042742///defense response to bacterium+++GO:0006955…
ftz-f1	40045	NT_037436.4	18750607	18801309	-	28.22	24.18	22.07	19.26	2190	1867	0.196479	1.87358e-06	3.88164e-06	GO:0090575///RNA polymerase II transcription factor complex+++GO:0005737///cytoplasm+++GO:0005634///nucleus	GO:0043565///sequence-specific DNA binding+++GO:0046982///protein heterodimerization activity+++GO:0046872///metal ion binding+++GO:0003700///DNA-binding transcription factor activity+++GO:0003707///steroid hormone receptor activity+++GO:0008134///transcription factor binding+++GO:0001228///DNA-binding transcription activator activity, RNA polymerase II-specific+++GO:0000976///transcription regul…	GO:0035626///juvenile hormone mediated signaling pathway+++GO:0040034///regulation of development, heterochronic+++GO:0008219///cell death+++GO:0007480///imaginal disc-derived leg morphogenesis+++GO:0035075///response to ecdysone+++GO:0035074///pupation+++GO:0006355///regulation of transcription, DNA-templated+++GO:0009755///hormone-mediated signaling pathway+++GO:0002165///instar larval or pupal…
CG10979	40720	NT_033777.3	5794705	5799994	+	27.76	19.77	21.71	15.75	1709	1204	0.463008	7.5599e-20	2.42816e-19	GO:0005575///cellular_component	GO:0003674///molecular_function+++GO:0003676///nucleic acid binding	GO:0008150///biological_process
Opbp	246618	NT_033778.4	6653217	6655267	+	27.46	20.15	21.48	16.05	682	504	0.420421	5.43306e-07	1.15631e-06		GO:0003676///nucleic acid binding
Cenp-C	41014	NT_033777.3	8564105	8569248	+	27.34	22.32	21.39	17.78	1773	1458	0.266681	1.35172e-07	2.96119e-07	GO:0000775///chromosome, centromeric region+++GO:0000776///kinetochore+++GO:0000780///condensed nuclear chromosome, centromeric region		GO:0034501///protein localization to kinetochore+++GO:0071459///protein localization to chromosome, centromeric region+++GO:2000736///regulation of stem cell differentiation+++GO:0007059///chromosome segregation+++GO:0051382///kinetochore assembly+++GO:0016321///female meiosis chromosome segregation+++GO:0090230///regulation of centromere complex assembly+++GO:0007080///mitotic metaphase plate co…
CG45071	19834908	NT_037436.4	15105882	15110730	+	26.99	17.25	21.11	13.74	684.84	435.86	0.619545	2.66094e-13	7.23993e-13	GO:0005667///transcription factor complex+++GO:0005634///nucleus	GO:0003677///DNA binding	GO:0000122///negative regulation of transcription by RNA polymerase II
Coop	35677	NT_033778.4	7490836	7492589	-	26.85	12.47	21	9.93	539	251	1.08052	1.54727e-24	5.4773e-24	GO:0005667///transcription factor complex+++GO:0005634///nucleus	GO:0008134///transcription factor binding+++GO:0003677///DNA binding+++GO:0003714///transcription corepressor activity	GO:0090090///negative regulation of canonical Wnt signaling pathway+++GO:0000122///negative regulation of transcription by RNA polymerase II
Nf-YC	31622	NC_004354.4	6818178	6820919	-	26.77	22.91	20.94	18.25	927	799	0.198365	0.00395882	0.0065679	GO:0016602///CCAAT-binding factor complex+++GO:0005634///nucleus	GO:0001228///DNA-binding transcription activator activity, RNA polymerase II-specific+++GO:0000978///RNA polymerase II proximal promoter sequence-specific DNA binding+++GO:0003700///DNA-binding transcription factor activity+++GO:0005515///protein binding+++GO:0003677///DNA binding+++GO:0043565///sequence-specific DNA binding+++GO:0046982///protein heterodimerization activity	GO:0006355///regulation of transcription, DNA-templated+++GO:0007411///axon guidance+++GO:0045944///positive regulation of transcription by RNA polymerase II
Hnf4	44544	NT_033779.5	8687226	8709611	-	26.74	36.12	20.92	28.77	1078	1579	-0.459682	1.62102e-23	5.59367e-23	GO:0005634///nucleus	GO:0003707///steroid hormone receptor activity+++GO:0046872///metal ion binding+++GO:0004879///nuclear receptor activity+++GO:0003700///DNA-binding transcription factor activity+++GO:0043565///sequence-specific DNA binding+++GO:0003677///DNA binding+++GO:0008270///zinc ion binding	GO:0030522///intracellular receptor signaling pathway+++GO:0016042///lipid catabolic process+++GO:0042593///glucose homeostasis+++GO:0006357///regulation of transcription by RNA polymerase II+++GO:0032869///cellular response to insulin stimulus+++GO:0043401///steroid hormone mediated signaling pathway+++GO:0006629///lipid metabolic process+++GO:0034440///lipid oxidation+++GO:0070868///heterochrom…
CG11247	40414	NT_037436.4	21724326	21728806	-	26.69	22.89	20.88	18.23	996	854	0.195807	0.00196788	0.00335571	GO:0005634///nucleus	GO:0008270///zinc ion binding+++GO:0000981///DNA-binding transcription factor activity, RNA polymerase II-specific+++GO:0000977///RNA polymerase II regulatory region sequence-specific DNA binding+++GO:0003676///nucleic acid binding	GO:0045944///positive regulation of transcription by RNA polymerase II
gce	32457	NC_004354.4	15297766	15319074	+	26.68	29.17	20.87	23.24	2016	2160	-0.155179	0.0111079	0.017685	GO:0005667///transcription factor complex+++GO:0005737///cytoplasm+++GO:0005634///nucleus	GO:0008134///transcription factor binding+++GO:0046982///protein heterodimerization activity+++GO:0005500///juvenile hormone binding+++GO:0046983///protein dimerization activity+++GO:0003700///DNA-binding transcription factor activity+++GO:0004879///nuclear receptor activity	GO:0035626///juvenile hormone mediated signaling pathway+++GO:0045944///positive regulation of transcription by RNA polymerase II+++GO:0006355///regulation of transcription, DNA-templated+++GO:0043069///negative regulation of programmed cell death
Sry-beta	43570	NT_033777.3	30039719	30043071	+	26.62	24.93	20.82	19.86	477.74	486.38	0.0681044	0.660436	0.699406	GO:0005705///polytene chromosome interband+++GO:0005634///nucleus	GO:0046872///metal ion binding+++GO:0003676///nucleic acid binding+++GO:0003677///DNA binding	GO:0008150///biological_process+++GO:0007275///multicellular organism development
Meics	39539	NT_037436.4	13962658	13964702	-	26.52	17.01	20.74	13.55	697	451	0.614123	1.0604e-12	2.82603e-12	GO:0005737///cytoplasm+++GO:0005634///nucleus+++GO:0005876///spindle microtubule	GO:0008270///zinc ion binding+++GO:0003676///nucleic acid binding
Kr-h1	33861	NT_033779.5	6082603	6096498	+	26.45	33.28	20.69	26.51	1639.98	2080.58	-0.357603	4.99498e-14	1.38918e-13	GO:0005634///nucleus	GO:0003676///nucleic acid binding+++GO:0003677///DNA binding+++GO:0046872///metal ion binding+++GO:0003700///DNA-binding transcription factor activity	GO:0007275///multicellular organism development+++GO:0007552///metamorphosis+++GO:0010977///negative regulation of neuron projection development+++GO:0006355///regulation of transcription, DNA-templated+++GO:0035075///response to ecdysone+++GO:0045316///negative regulation of compound eye photoreceptor development
MTF-1	39089	NT_037436.4	9430312	9439490	+	25.89	18.26	20.25	14.55	1273	876	0.476903	6.07844e-17	1.83328e-16	GO:0005737///cytoplasm+++GO:0005634///nucleus	GO:0003676///nucleic acid binding+++GO:0000976///transcription regulatory region sequence-specific DNA binding+++GO:0003700///DNA-binding transcription factor activity	GO:0010038///response to metal ion+++GO:0046688///response to copper ion+++GO:0034599///cellular response to oxidative stress+++GO:1990170///stress response to cadmium ion+++GO:0045944///positive regulation of transcription by RNA polymerase II+++GO:0055069///zinc ion homeostasis+++GO:0006875///cellular metal ion homeostasis
Mondo	35402	NT_033779.5	21286078	21310050	-	25.88	97.62	20.25	77.76	1402	5326	-1.94111	0	0	GO:0001674///female germ cell nucleus+++GO:0005764///lysosome+++GO:0035859///Seh1-associated complex+++GO:0005667///transcription factor complex+++GO:0005829///cytosol+++GO:0044754///autolysosome+++GO:0005634///nucleus+++GO:0032991///protein-containing complex+++GO:0061700///GATOR2 complex	GO:0003677///DNA binding+++GO:0008134///transcription factor binding+++GO:0046983///protein dimerization activity+++GO:0003700///DNA-binding transcription factor activity+++GO:0046982///protein heterodimerization activity	GO:0010507///negative regulation of autophagy+++GO:0030154///cell differentiation+++GO:0009994///oocyte differentiation+++GO:0045793///positive regulation of cell size+++GO:0032008///positive regulation of TOR signaling+++GO:1903432///regulation of TORC1 signaling+++GO:0040020///regulation of meiotic nuclear division+++GO:0042593///glucose homeostasis+++GO:0006355///regulation of transcription, D…
lid	33837	NT_033779.5	5989400	5999501	-	25.16	40.29	19.68	32.09	2439	3938	-0.705394	1.70202e-82	1.28169e-81	GO:0005634///nucleus+++GO:0035097///histone methyltransferase complex+++GO:0070822///Sin3-type complex	GO:0003677///DNA binding+++GO:0001227///DNA-binding transcription repressor activity, RNA polymerase II-specific+++GO:0004402///histone acetyltransferase activity+++GO:0032453///histone demethylase activity (H3-K4 specific)+++GO:0016746///transferase activity, transferring acyl groups+++GO:0046872///metal ion binding+++GO:0034647///histone demethylase activity (H3-trimethyl-K4 specific)+++GO:0033…	GO:0045893///positive regulation of transcription, DNA-templated+++GO:0032922///circadian regulation of gene expression+++GO:0016573///histone acetylation+++GO:0070193///synaptonemal complex organization+++GO:0007526///larval somatic muscle development+++GO:2000737///negative regulation of stem cell differentiation+++GO:0036098///male germ-line stem cell population maintenance+++GO:0043970///hist…
brk	31665	NC_004354.4	7307939	7311132	+	25	11.74	19.56	9.35	1103	522	1.06487	7.26448e-47	3.67585e-46	GO:0005634///nucleus	GO:0000980///RNA polymerase II distal enhancer sequence-specific DNA binding+++GO:0001158///enhancer sequence-specific DNA binding+++GO:0043565///sequence-specific DNA binding+++GO:0003700///DNA-binding transcription factor activity+++GO:0005515///protein binding	GO:0030510///regulation of BMP signaling pathway+++GO:0007179///transforming growth factor beta receptor signaling pathway+++GO:0010629///negative regulation of gene expression+++GO:0007476///imaginal disc-derived wing morphogenesis+++GO:0035212///cell competition in a multicellular organism+++GO:0000122///negative regulation of transcription by RNA polymerase II+++GO:0061328///posterior Malpighi…
foxo	41709	NT_033777.3	14056945	14087978	+	24.84	9.28	19.43	7.39	1276	486	1.39464	3.97048e-80	2.90883e-79	GO:0005634///nucleus+++GO:0005737///cytoplasm+++GO:0005829///cytosol	GO:0003700///DNA-binding transcription factor activity+++GO:0043565///sequence-specific DNA binding+++GO:0000981///DNA-binding transcription factor activity, RNA polymerase II-specific+++GO:0000977///RNA polymerase II regulatory region sequence-specific DNA binding+++GO:0003677///DNA binding+++GO:0001228///DNA-binding transcription activator activity, RNA polymerase II-specific+++GO:0008134///tra…	GO:0005977///glycogen metabolic process+++GO:2000130///positive regulation of octopamine signaling pathway+++GO:0035206///regulation of hemocyte proliferation+++GO:0032925///regulation of activin receptor signaling pathway+++GO:0010259///multicellular organism aging+++GO:0001578///microtubule bundle formation+++GO:0008340///determination of adult lifespan+++GO:0045475///locomotor rhythm+++GO:0045…
CG12155	31682	NC_004354.4	7728755	7731729	+	24.7	23.14	19.32	18.44	913	862	0.0672564	0.313756	0.390066	GO:0005634///nucleus	GO:0003677///DNA binding	GO:0006351///transcription, DNA-templated+++GO:0006355///regulation of transcription, DNA-templated
CG1529	33077	NC_004354.4	21028652	21031950	-	24.66	27.44	19.29	21.86	742	911	-0.18044	1.33388e-05	2.6534e-05	GO:0005634///nucleus	GO:0003676///nucleic acid binding+++GO:0008270///zinc ion binding+++GO:0001227///DNA-binding transcription repressor activity, RNA polymerase II-specific+++GO:0000978///RNA polymerase II proximal promoter sequence-specific DNA binding	GO:0000122///negative regulation of transcription by RNA polymerase II
cic	53560	NT_033777.3	20252770	20303942	+	24.53	92.6	19.18	73.77	2829	10180	-1.94343	0	0	GO:0005829///cytosol+++GO:0005634///nucleus	GO:0000977///RNA polymerase II regulatory region sequence-specific DNA binding+++GO:0001227///DNA-binding transcription repressor activity, RNA polymerase II-specific+++GO:0003677///DNA binding+++GO:0043565///sequence-specific DNA binding+++GO:0005515///protein binding+++GO:0070491///repressing transcription factor binding	GO:0046843///dorsal appendage formation+++GO:0009953///dorsal/ventral pattern formation+++GO:0007313///maternal specification of dorsal/ventral axis, oocyte, soma encoded+++GO:0008293///torso signaling pathway+++GO:0030308///negative regulation of cell growth+++GO:0007173///epidermal growth factor receptor signaling pathway+++GO:0007275///multicellular organism development+++GO:0000122///negative…
CG7839	39240	NT_037436.4	11074769	11078736	+	24.46	20.27	19.14	16.14	1259	1051	0.24595	4.1616e-05	8.05928e-05	GO:0005634///nucleus		GO:0042254///ribosome biogenesis
Su(var)2-HP2	36621	NT_033778.4	14607154	14618118	-	23.96	24.72	18.74	19.69	2880	2794	-0.0713422	0.43595	0.52669	GO:0005720///nuclear heterochromatin+++GO:0005700///polytene chromosome+++GO:0000775///chromosome, centromeric region+++GO:0000792///heterochromatin+++GO:0000793///condensed chromosome	GO:0003677///DNA binding	GO:0051276///chromosome organization+++GO:0016458///gene silencing+++GO:0031507///heterochromatin assembly+++GO:0007076///mitotic chromosome condensation
CG2875	31326	NC_004354.4	3571456	3573622	-	23.95	19.79	18.74	15.77	566	469	0.248938	0.00422592	0.00698244	GO:0030692///Noc4p-Nop14p complex+++GO:0032040///small-subunit processome+++GO:0005730///nucleolus		GO:0042254///ribosome biogenesis
Atf6	35480	NT_033778.4	5144733	5154756	+	23.66	35.68	18.51	28.42	891	1373	-0.618602	2.62822e-25	9.39223e-25	GO:0005789///endoplasmic reticulum membrane+++GO:0005634///nucleus+++GO:0012505///endomembrane system	GO:0003700///DNA-binding transcription factor activity+++GO:0035497///cAMP response element binding	GO:0030968///endoplasmic reticulum unfolded protein response+++GO:0006355///regulation of transcription, DNA-templated+++GO:0045944///positive regulation of transcription by RNA polymerase II+++GO:0006357///regulation of transcription by RNA polymerase II
CG33213	338395	NT_033777.3	27918182	27919460	-	23.61	22.06	18.47	17.57	403	379	0.0720697	0.4697	0.563266	GO:0005634///nucleus	GO:0003676///nucleic acid binding	GO:0006357///regulation of transcription by RNA polymerase II
CG4820	41344	NT_033777.3	11216535	11217898	+	23.34	14.37	18.25	11.44	368	228	0.673809	1.71324e-08	3.90501e-08	GO:0005634///nucleus	GO:0008270///zinc ion binding+++GO:0003700///DNA-binding transcription factor activity+++GO:0003676///nucleic acid binding+++GO:0003677///DNA binding	GO:0006355///regulation of transcription, DNA-templated
CG30020	36156	NT_033778.4	10886810	10893191	+	23.17	21.83	18.12	17.39	1514	1424	0.059325	0.16172	0.217617	GO:0035097///histone methyltransferase complex+++GO:0005634///nucleus	GO:0008270///zinc ion binding+++GO:0000981///DNA-binding transcription factor activity, RNA polymerase II-specific+++GO:0003676///nucleic acid binding+++GO:0000976///transcription regulatory region sequence-specific DNA binding+++GO:0003677///DNA binding	GO:0006357///regulation of transcription by RNA polymerase II+++GO:0006355///regulation of transcription, DNA-templated+++GO:0010468///regulation of gene expression
Nf-YB	35261	NT_033779.5	19736044	19737088	+	23.03	17.86	18.01	14.23	254	193	0.339863	0.0053666	0.00880092	GO:0005634///nucleus+++GO:0016602///CCAAT-binding factor complex	GO:0000976///transcription regulatory region sequence-specific DNA binding+++GO:0043565///sequence-specific DNA binding+++GO:0046982///protein heterodimerization activity+++GO:0000980///RNA polymerase II distal enhancer sequence-specific DNA binding	GO:0048749///compound eye development+++GO:0045893///positive regulation of transcription, DNA-templated+++GO:0043066///negative regulation of apoptotic process+++GO:0043410///positive regulation of MAPK cascade+++GO:0045678///positive regulation of R7 cell differentiation
CG3163	37836	NT_033778.4	24029317	24030555	+	22.97	24.44	17.96	19.47	379	406	-0.116466	0.2722	0.342076	GO:0005634///nucleus	GO:0003677///DNA binding	GO:0006355///regulation of transcription, DNA-templated+++GO:0006351///transcription, DNA-templated
CG31365	42736	NT_033777.3	23123962	23126422	-	22.92	17.47	17.93	13.92	733	563	0.365216	5.26858e-06	1.06986e-05	GO:0005634///nucleus	GO:0003700///DNA-binding transcription factor activity+++GO:0008270///zinc ion binding+++GO:0000976///transcription regulatory region sequence-specific DNA binding	GO:0006355///regulation of transcription, DNA-templated
ADD1	36278	NT_033778.4	11970686	11977721	+	22.69	21.8	17.75	17.36	1388	1335	0.0320521	0.444696	0.536579	GO:0005634///nucleus+++GO:0000792///heterochromatin+++GO:0005701///polytene chromosome chromocenter+++GO:0005700///polytene chromosome+++GO:0005704///polytene chromosome band+++GO:0005721///pericentric heterochromatin+++GO:0005705///polytene chromosome interband	GO:0003677///DNA binding+++GO:0005515///protein binding+++GO:0046872///metal ion binding+++GO:0031490///chromatin DNA binding+++GO:0035064///methylated histone binding	GO:0070868///heterochromatin organization involved in chromatin silencing
CTCF	38817	NT_037436.4	7353578	7356713	-	22.66	23.81	17.72	18.97	903	956	-0.0983411	0.150857	0.203466	GO:0005634///nucleus	GO:0005515///protein binding+++GO:0003676///nucleic acid binding+++GO:0000976///transcription regulatory region sequence-specific DNA binding+++GO:0043565///sequence-specific DNA binding+++GO:0043035///chromatin insulator sequence binding	GO:0043007///maintenance of rDNA+++GO:0007379///segment specification+++GO:0045892///negative regulation of transcription, DNA-templated+++GO:0006349///regulation of gene expression by genetic imprinting+++GO:0035075///response to ecdysone
Nf-YA	39091	NT_037436.4	9440056	9442267	-	22.51	36.61	17.61	29.17	631.02	1033.66	-0.72809	5.77048e-24	2.019e-23	GO:0016602///CCAAT-binding factor complex	GO:0043565///sequence-specific DNA binding+++GO:0000976///transcription regulatory region sequence-specific DNA binding+++GO:0003700///DNA-binding transcription factor activity	GO:0045893///positive regulation of transcription, DNA-templated+++GO:0006355///regulation of transcription, DNA-templated+++GO:0045466///R7 cell differentiation
ssp	39375	NT_037436.4	12118257	12119789	+	22.38	20.13	17.5	16.04	424	384	0.125681	0.204238	0.270988	GO:0005635///nuclear envelope+++GO:0016604///nuclear body	GO:0003677///DNA binding+++GO:0008013///beta-catenin binding	GO:0045893///positive regulation of transcription, DNA-templated+++GO:0032877///positive regulation of DNA endoreduplication+++GO:0045572///positive regulation of imaginal disc growth
CG5180	192508	NT_033777.3	20557930	20559760	+	22.35	14.56	17.48	11.6	402	263	0.59158	1.28102e-07	2.81156e-07	GO:0005634///nucleus	GO:0003677///DNA binding	GO:0006355///regulation of transcription, DNA-templated+++GO:0006351///transcription, DNA-templated
nom	41038	NT_033777.3	8723174	8725357	+	22.34	18.75	17.47	14.93	429	382	0.226665	0.1304	0.177145	GO:0005634///nucleus	GO:0003700///DNA-binding transcription factor activity+++GO:0008270///zinc ion binding+++GO:0003676///nucleic acid binding+++GO:0003677///DNA binding+++GO:0005515///protein binding	GO:0007526///larval somatic muscle development+++GO:0006355///regulation of transcription, DNA-templated
mld	2768685	NT_033777.3	24585653	24623899	+	22.3	17.24	17.45	13.73	2169	1690	0.345895	1.16297e-13	3.19641e-13	GO:0005634///nucleus	GO:0008270///zinc ion binding+++GO:0003676///nucleic acid binding	GO:0008340///determination of adult lifespan+++GO:0045938///positive regulation of circadian sleep/wake cycle, sleep+++GO:0006697///ecdysone biosynthetic process+++GO:0007616///long-term memory
CG31224	42237	NT_033777.3	18650121	18659309	-	22.1	37.08	17.28	29.54	2094	3507	-0.773567	2.51738e-83	1.91346e-82	GO:0005634///nucleus	GO:0001227///DNA-binding transcription repressor activity, RNA polymerase II-specific+++GO:0000978///RNA polymerase II proximal promoter sequence-specific DNA binding+++GO:0003676///nucleic acid binding	GO:0006357///regulation of transcription by RNA polymerase II+++GO:0000122///negative regulation of transcription by RNA polymerase II
phol	39095	NT_037436.4	9452803	9456281	-	22.01	25.87	17.21	20.61	1030	1220	-0.260097	2.2842e-05	4.4812e-05	GO:0005634///nucleus+++GO:0031519///PcG protein complex+++GO:0005667///transcription factor complex+++GO:0000790///nuclear chromatin	GO:0000978///RNA polymerase II proximal promoter sequence-specific DNA binding+++GO:0001227///DNA-binding transcription repressor activity, RNA polymerase II-specific+++GO:0003676///nucleic acid binding+++GO:0003677///DNA binding+++GO:0005515///protein binding+++GO:0000980///RNA polymerase II distal enhancer sequence-specific DNA binding+++GO:0043565///sequence-specific DNA binding+++GO:0001103//…	GO:0000122///negative regulation of transcription by RNA polymerase II+++GO:0016458///gene silencing
pan	43769	NC_004353.4	69326	114270	+	21.99	25.51	17.2	20.32	1310	1750	-0.240492	1.83746e-16	5.47601e-16	GO:0005634///nucleus	GO:0003677///DNA binding	GO:0016055///Wnt signaling pathway
Atf3	43867	NC_004354.4	1242740	1275284	-	21.86	8.9	17.1	7.09	2136	878	1.27014	4.157e-117	4.0178e-116	GO:0005634///nucleus	GO:0005515///protein binding+++GO:0043565///sequence-specific DNA binding+++GO:0000978///RNA polymerase II proximal promoter sequence-specific DNA binding+++GO:0003677///DNA binding+++GO:0003700///DNA-binding transcription factor activity	GO:0010883///regulation of lipid storage+++GO:0006355///regulation of transcription, DNA-templated+++GO:0007399///nervous system development+++GO:0055088///lipid homeostasis+++GO:0006955///immune response+++GO:0006357///regulation of transcription by RNA polymerase II
Su(var)3-7	41627	NT_033777.3	13264364	13270038	+	21.81	22.42	17.06	17.86	1382	1450	-0.0661144	0.125087	0.172148	GO:0000792///heterochromatin+++GO:0005634///nucleus+++GO:0005721///pericentric heterochromatin+++GO:0000775///chromosome, centromeric region+++GO:0005701///polytene chromosome chromocenter+++GO:0005829///cytosol	GO:0003677///DNA binding+++GO:0003682///chromatin binding+++GO:0046872///metal ion binding+++GO:0005515///protein binding+++GO:0047952///glycerol-3-phosphate dehydrogenase [NAD(P)+] activity+++GO:0004367///glycerol-3-phosphate dehydrogenase [NAD+] activity	GO:0031453///positive regulation of heterochromatin assembly+++GO:0090053///positive regulation of chromatin silencing at centromere+++GO:0006072///glycerol-3-phosphate metabolic process+++GO:0009047///dosage compensation by hyperactivation of X chromosome+++GO:0006116///NADH oxidation
toy	43833	NC_004353.4	989725	1007922	+	21.78	0.19	17.03	0.15	773	6	6.82697	3.88318e-219	6.23617e-218	GO:0005634///nucleus	GO:0000981///DNA-binding transcription factor activity, RNA polymerase II-specific+++GO:0003677///DNA binding+++GO:0000977///RNA polymerase II regulatory region sequence-specific DNA binding+++GO:0043565///sequence-specific DNA binding	GO:0035214///eye-antennal disc development+++GO:0016319///mushroom body development+++GO:0048854///brain morphogenesis+++GO:0006357///regulation of transcription by RNA polymerase II+++GO:0007275///multicellular organism development+++GO:0045944///positive regulation of transcription by RNA polymerase II+++GO:0006355///regulation of transcription, DNA-templated+++GO:0048749///compound eye develop…
z	31230	NC_004354.4	2447769	2450550	+	21.68	40.1	16.96	31.94	717	1338	-0.913228	1.18838e-44	5.81493e-44	GO:0005634///nucleus+++GO:0005725///intercalary heterochromatin+++GO:0005705///polytene chromosome interband+++GO:0035102///PRC1 complex	GO:0003677///DNA binding+++GO:0005515///protein binding+++GO:0043565///sequence-specific DNA binding	GO:0045893///positive regulation of transcription, DNA-templated+++GO:0031937///positive regulation of chromatin silencing+++GO:0010628///positive regulation of gene expression+++GO:0006727///ommochrome biosynthetic process
CG12659	50403	NC_004354.4	8590775	8591729	-	21.53	23.02	16.84	18.34	251	270	-0.123102	0.346416	0.428143	GO:0031011///Ino80 complex		GO:0006338///chromatin remodeling
Ada2b	40966	NT_033777.3	8236632	8240515	-	21.44	31.92	16.77	25.43	622	938	-0.600649	2.12334e-16	6.31725e-16	GO:0005634///nucleus+++GO:0070461///SAGA-type complex+++GO:0005700///polytene chromosome+++GO:0000124///SAGA complex	GO:0016740///transferase activity+++GO:0046872///metal ion binding+++GO:0003682///chromatin binding+++GO:0016746///transferase activity, transferring acyl groups+++GO:0005515///protein binding+++GO:0003677///DNA binding+++GO:0004402///histone acetyltransferase activity+++GO:0003713///transcription coactivator activity+++GO:0008270///zinc ion binding	GO:0043966///histone H3 acetylation+++GO:1903508///positive regulation of nucleic acid-templated transcription+++GO:0006355///regulation of transcription, DNA-templated+++GO:2000331///regulation of terminal button organization+++GO:0006338///chromatin remodeling+++GO:0035065///regulation of histone acetylation+++GO:0035066///positive regulation of histone acetylation+++GO:0035079///polytene chrom…
her	34992	NT_033779.5	16677185	16679691	+	21.39	19.51	16.73	15.54	604	555	0.106451	0.202352	0.268723		GO:0003676///nucleic acid binding+++GO:0003677///DNA binding	GO:0045944///positive regulation of transcription by RNA polymerase II+++GO:0007548///sex differentiation+++GO:0007530///sex determination+++GO:0006357///regulation of transcription by RNA polymerase II+++GO:0019101///female somatic sex determination+++GO:0007541///sex determination, primary response to X:A ratio
CG3838	34275	NT_033779.5	9568890	9573572	+	21.38	24.85	16.72	19.8	667	784	-0.243926	0.00113286	0.00197332	GO:0005634///nucleus	GO:0003677///DNA binding	GO:0006351///transcription, DNA-templated+++GO:0006355///regulation of transcription, DNA-templated
Usf	31384	NC_004354.4	4544617	4548794	-	21.31	7.16	16.67	5.71	909	309	1.54569	8.129e-68	5.23146e-67		GO:0070888///E-box binding+++GO:0046983///protein dimerization activity	GO:0006355///regulation of transcription, DNA-templated
CG11560	39376	NT_037436.4	12120019	12121185	+	21.24	10.51	16.61	8.37	310	154	0.988753	5.98026e-13	1.60925e-12	GO:0016604///nuclear body+++GO:0005575///cellular_component	GO:0003677///DNA binding+++GO:0003674///molecular_function	GO:0008150///biological_process
NFAT	32321	NC_004354.4	13624745	13664568	+	21.2	29.72	16.58	23.67	1738	2466	-0.513616	6.12286e-31	2.41861e-30	GO:0005829///cytosol+++GO:0005634///nucleus+++GO:0044798///nuclear transcription factor complex+++GO:0005667///transcription factor complex	GO:0003700///DNA-binding transcription factor activity+++GO:0003677///DNA binding+++GO:0008134///transcription factor binding+++GO:0000978///RNA polymerase II proximal promoter sequence-specific DNA binding+++GO:0003682///chromatin binding	GO:0045944///positive regulation of transcription by RNA polymerase II+++GO:0006355///regulation of transcription, DNA-templated+++GO:2000301///negative regulation of synaptic vesicle exocytosis+++GO:0009651///response to salt stress+++GO:0046580///negative regulation of Ras protein signal transduction
CG6808	41394	NT_033777.3	11621466	11625644	-	21.09	7.46	16.5	5.94	410	146	1.47393	1.29066e-29	4.97882e-29	GO:0005634///nucleus	GO:0003676///nucleic acid binding+++GO:0008270///zinc ion binding	GO:0006355///regulation of transcription, DNA-templated
Gug	46156	NT_037436.4	8449922	8472669	+	21.02	18.38	16.44	14.64	2557	2247	0.167295	3.47132e-05	6.75228e-05	GO:0005705///polytene chromosome interband+++GO:0005829///cytosol+++GO:0005634///nucleus	GO:0003714///transcription corepressor activity+++GO:0004407///histone deacetylase activity+++GO:0003677///DNA binding+++GO:0032041///NAD-dependent histone deacetylase activity (H3-K14 specific)+++GO:0005515///protein binding+++GO:0001085///RNA polymerase II transcription factor binding+++GO:0070491///repressing transcription factor binding+++GO:0016787///hydrolase activity	GO:0042059///negative regulation of epidermal growth factor receptor signaling pathway+++GO:0007480///imaginal disc-derived leg morphogenesis+++GO:0035065///regulation of histone acetylation+++GO:0045879///negative regulation of smoothened signaling pathway+++GO:0035282///segmentation+++GO:0009880///embryonic pattern specification+++GO:0008586///imaginal disc-derived wing vein morphogenesis+++GO:…
wek	48785	NT_033779.5	15766133	15768349	-	20.89	27.94	16.34	22.26	496	671	-0.446046	1.19635e-07	2.63232e-07	GO:0005634///nucleus+++GO:0016020///membrane+++GO:0005886///plasma membrane+++GO:0005829///cytosol	GO:0008270///zinc ion binding+++GO:0046872///metal ion binding+++GO:0042803///protein homodimerization activity+++GO:0003676///nucleic acid binding+++GO:0005515///protein binding	GO:0002218///activation of innate immune response+++GO:0007275///multicellular organism development+++GO:0008063///Toll signaling pathway+++GO:0007311///maternal specification of dorsal/ventral axis, oocyte, germ-line encoded+++GO:0009950///dorsal/ventral axis specification
CG11970	41072	NT_033777.3	8984718	8990649	+	20.88	19.23	16.33	15.32	1574	1463	0.0921085	0.08033	0.114023	GO:0031011///Ino80 complex	GO:0002020///protease binding
ct	44540	NC_004354.4	7609148	7678859	+	20.85	28.35	16.31	22.58	3070	4201	-0.469289	1.0259e-42	4.88601e-42	GO:0005634///nucleus+++GO:0000139///Golgi membrane	GO:0003677///DNA binding+++GO:0000976///transcription regulatory region sequence-specific DNA binding+++GO:0000977///RNA polymerase II regulatory region sequence-specific DNA binding	GO:0030713///ovarian follicle cell stalk formation+++GO:0045746///negative regulation of Notch signaling pathway+++GO:0070983///dendrite guidance+++GO:0007605///sensory perception of sound+++GO:0000122///negative regulation of transcription by RNA polymerase II+++GO:0008587///imaginal disc-derived wing margin morphogenesis+++GO:0061332///Malpighian tubule bud morphogenesis+++GO:0048193///Golgi ve…
grau	45871	NT_033778.4	21009764	21011921	-	20.74	24.56	16.22	19.56	534	637	-0.270133	0.00149794	0.0025832	GO:0005634///nucleus	GO:0046872///metal ion binding+++GO:0003677///DNA binding+++GO:0008270///zinc ion binding+++GO:0000987///proximal promoter sequence-specific DNA binding+++GO:0003700///DNA-binding transcription factor activity+++GO:0003676///nucleic acid binding	GO:0007143///female meiotic nuclear division+++GO:0006366///transcription by RNA polymerase II+++GO:0006357///regulation of transcription by RNA polymerase II+++GO:0045143///homologous chromosome segregation+++GO:0007343///egg activation+++GO:0045944///positive regulation of transcription by RNA polymerase II+++GO:0006355///regulation of transcription, DNA-templated+++GO:0007279///pole cell forma…
CG2889	31977	NC_004354.4	10473938	10477201	+	20.6	16.5	16.12	13.15	591	476	0.293789	0.000765646	0.00135793	GO:0005634///nucleus	GO:0008270///zinc ion binding+++GO:0003700///DNA-binding transcription factor activity+++GO:0000976///transcription regulatory region sequence-specific DNA binding+++GO:0003676///nucleic acid binding	GO:0006355///regulation of transcription, DNA-templated
Asciz	38381	NT_037436.4	3163786	3166250	-	20.45	10.44	16	8.32	357	184	0.943416	1.53336e-13	4.20347e-13	GO:0005703///polytene chromosome puff+++GO:0005705///polytene chromosome interband+++GO:1990047///spindle matrix+++GO:0005634///nucleus	GO:0003676///nucleic acid binding	GO:0007088///regulation of mitotic nuclear division+++GO:0007552///metamorphosis+++GO:0045944///positive regulation of transcription by RNA polymerase II
Taf1	40813	NT_033777.3	6646889	6656048	+	20.23	21.78	15.82	17.35	1864	2020	-0.133186	0.0050621	0.0083145	GO:0005634///nucleus+++GO:0005669///transcription factor TFIID complex+++GO:0005654///nucleoplasm+++GO:0035102///PRC1 complex+++GO:0005730///nucleolus	GO:0036408///histone acetyltransferase activity (H3-K14 specific)+++GO:0010485///H4 histone acetyltransferase activity+++GO:0008134///transcription factor binding+++GO:0043565///sequence-specific DNA binding+++GO:0005524///ATP binding+++GO:0017025///TBP-class protein binding+++GO:0016740///transferase activity+++GO:0016301///kinase activity+++GO:0044212///transcription regulatory region DNA bindi…	GO:0007221///positive regulation of transcription of Notch receptor target+++GO:0045944///positive regulation of transcription by RNA polymerase II+++GO:0016573///histone acetylation+++GO:0016310///phosphorylation+++GO:0043967///histone H4 acetylation+++GO:0006355///regulation of transcription, DNA-templated+++GO:0007049///cell cycle+++GO:0060261///positive regulation of transcription initiation …
pho	43819	NC_004353.4	1172469	1181628	-	20.06	38.05	15.69	30.31	630	1186	-0.949948	1.15454e-40	5.33939e-40	GO:0005703///polytene chromosome puff+++GO:0031519///PcG protein complex+++GO:0000790///nuclear chromatin+++GO:0005667///transcription factor complex+++GO:0031011///Ino80 complex+++GO:0005634///nucleus+++GO:0005700///polytene chromosome+++GO:0005704///polytene chromosome band	GO:0005515///protein binding+++GO:0000980///RNA polymerase II distal enhancer sequence-specific DNA binding+++GO:0001103///RNA polymerase II repressing transcription factor binding+++GO:0043565///sequence-specific DNA binding+++GO:0000978///RNA polymerase II proximal promoter sequence-specific DNA binding+++GO:0046872///metal ion binding+++GO:0003682///chromatin binding+++GO:0003677///DNA binding…	GO:0010629///negative regulation of gene expression+++GO:0048813///dendrite morphogenesis+++GO:0000122///negative regulation of transcription by RNA polymerase II+++GO:0007275///multicellular organism development+++GO:0006281///DNA repair+++GO:0048096///chromatin-mediated maintenance of transcription+++GO:0006355///regulation of transcription, DNA-templated+++GO:0006342///chromatin silencing+++GO…
CG14667	40643	NT_033777.3	5375022	5376460	+	20	18.69	15.64	14.89	336	316	0.0708968	0.509508	0.556466	GO:0005634///nucleus	GO:0003700///DNA-binding transcription factor activity+++GO:0000976///transcription regulatory region sequence-specific DNA binding+++GO:0003677///DNA binding+++GO:0003676///nucleic acid binding+++GO:0008270///zinc ion binding	GO:0006355///regulation of transcription, DNA-templated
CG10321	37464	NT_033778.4	21634679	21638399	+	19.73	28.46	15.43	22.67	906	1317	-0.555046	3.06708e-19	9.70904e-19	GO:0005634///nucleus	GO:0003676///nucleic acid binding+++GO:0003700///DNA-binding transcription factor activity+++GO:0008270///zinc ion binding+++GO:0003677///DNA binding+++GO:0000976///transcription regulatory region sequence-specific DNA binding	GO:0006355///regulation of transcription, DNA-templated
Spps	42882	NT_033777.3	24223445	24226934	-	19.71	18.33	15.42	14.6	952	892	0.0788344	0.23397	0.306424	GO:0005704///polytene chromosome band+++GO:0005634///nucleus	GO:0043565///sequence-specific DNA binding+++GO:0003676///nucleic acid binding+++GO:0000981///DNA-binding transcription factor activity, RNA polymerase II-specific	GO:0006357///regulation of transcription by RNA polymerase II+++GO:0060968///regulation of gene silencing
CG6689	41345	NT_033777.3	11217898	11220064	-	19.22	13.57	15.03	10.81	499	355	0.475478	1.62227e-06	3.38093e-06	GO:0005634///nucleus	GO:0000978///RNA polymerase II proximal promoter sequence-specific DNA binding+++GO:0003676///nucleic acid binding+++GO:0008270///zinc ion binding+++GO:0003677///DNA binding+++GO:0001228///DNA-binding transcription activator activity, RNA polymerase II-specific	GO:0045944///positive regulation of transcription by RNA polymerase II+++GO:0006357///regulation of transcription by RNA polymerase II
usp	31165	NC_004354.4	2038798	2042311	-	19.12	62.07	14.95	49.44	665.53	2163.49	-1.72553	8.73698e-187	1.22889e-185	GO:0005700///polytene chromosome+++GO:0005634///nucleus+++GO:0008230///ecdysone receptor holocomplex+++GO:0030425///dendrite+++GO:0008232///activator ecdysone receptor complex	GO:0042803///protein homodimerization activity+++GO:0000976///transcription regulatory region sequence-specific DNA binding+++GO:0005102///signaling receptor binding+++GO:0042562///hormone binding+++GO:0001047///core promoter binding+++GO:0008289///lipid binding+++GO:0003677///DNA binding+++GO:0046982///protein heterodimerization activity+++GO:0035100///ecdysone binding+++GO:0001228///DNA-binding…	GO:0035073///pupariation+++GO:0016322///neuron remodeling+++GO:0007298///border follicle cell migration+++GO:0006697///ecdysone biosynthetic process+++GO:0040034///regulation of development, heterochronic+++GO:0030522///intracellular receptor signaling pathway+++GO:0045596///negative regulation of cell differentiation+++GO:0043401///steroid hormone mediated signaling pathway+++GO:0048813///dendri…
hng1	37412	NT_033778.4	21168930	21170010	+	18.57	22.35	14.52	17.81	265	321	-0.294646	0.0151254	0.0236418	GO:0005667///transcription factor complex+++GO:0005634///nucleus	GO:0042802///identical protein binding+++GO:0003677///DNA binding	GO:0006355///regulation of transcription, DNA-templated+++GO:0006351///transcription, DNA-templated
CG6791	41391	NT_033777.3	11585354	11590146	-	18.55	24.27	14.51	19.34	1084	1434	-0.41454	4.98128e-13	1.34317e-12	GO:0005634///nucleus	GO:0000976///transcription regulatory region sequence-specific DNA binding+++GO:0003676///nucleic acid binding	GO:0006351///transcription, DNA-templated
CG1603	35683	NT_033778.4	7513846	7516390	-	18.02	13.05	14.09	10.4	530	393	0.438088	1.24915e-05	2.48814e-05	GO:0035097///histone methyltransferase complex+++GO:0005634///nucleus	GO:0043565///sequence-specific DNA binding+++GO:0003676///nucleic acid binding+++GO:0003713///transcription coactivator activity+++GO:0003677///DNA binding	GO:0010468///regulation of gene expression+++GO:0045944///positive regulation of transcription by RNA polymerase II
tai	34242	NT_033779.5	9166778	9250211	+	17.93	39.46	14.02	31.44	2037	4507	-1.16511	5.02768e-215	7.9649e-214	GO:0005634///nucleus	GO:0035258///steroid hormone receptor binding+++GO:0035257///nuclear hormone receptor binding+++GO:0046983///protein dimerization activity+++GO:0030374///nuclear receptor transcription coactivator activity+++GO:0016922///nuclear receptor binding	GO:0007298///border follicle cell migration+++GO:0032870///cellular response to hormone stimulus+++GO:0048675///axon extension+++GO:1903688///positive regulation of border follicle cell migration+++GO:0045944///positive regulation of transcription by RNA polymerase II+++GO:0006355///regulation of transcription, DNA-templated+++GO:0060250///germ-line stem-cell niche homeostasis+++GO:0045927///posi…
Lhr	36957	NT_033778.4	17431032	17432219	+	17.93	11.08	14.03	8.83	283	176	0.66803	9.19484e-07	1.93697e-06	GO:0005634///nucleus+++GO:0000775///chromosome, centromeric region+++GO:0035012///polytene chromosome, telomeric region+++GO:0000792///heterochromatin+++GO:0010369///chromocenter	GO:0005515///protein binding+++GO:0003677///DNA binding	GO:0000723///telomere maintenance+++GO:0010528///regulation of transposition+++GO:0010529///negative regulation of transposition+++GO:0000070///mitotic sister chromatid segregation+++GO:0070868///heterochromatin organization involved in chromatin silencing
CG12219	31572	NC_004354.4	6299054	6301285	-	17.92	26.93	14.02	21.45	493	746	-0.613491	1.60133e-13	4.38751e-13	GO:0005634///nucleus+++GO:0035097///histone methyltransferase complex	GO:0003700///DNA-binding transcription factor activity+++GO:0003676///nucleic acid binding+++GO:0008270///zinc ion binding+++GO:0000976///transcription regulatory region sequence-specific DNA binding+++GO:0003677///DNA binding	GO:0010468///regulation of gene expression+++GO:0006355///regulation of transcription, DNA-templated
Chrac-16	32166	NC_004354.4	12017225	12017961	-	17.86	23.39	13.97	18.63	155	207	-0.415296	0.00472856	0.00778122	GO:0005634///nucleus+++GO:0008623///CHRAC	GO:0070615///nucleosome-dependent ATPase activity+++GO:0005515///protein binding+++GO:0046982///protein heterodimerization activity	GO:0042766///nucleosome mobilization
NK7.1	41747	NT_033777.3	14329413	14372951	-	17.77	45.97	13.9	36.62	747	1958	-1.39755	1.04707e-126	1.06271e-125	GO:0005634///nucleus	GO:0043565///sequence-specific DNA binding+++GO:0003677///DNA binding	GO:0006355///regulation of transcription, DNA-templated
CG6254	41244	NT_033777.3	10159144	10161331	-	17.67	16.85	13.82	13.42	483	464	0.0423729	0.63918	0.678396	GO:0035097///histone methyltransferase complex+++GO:0005634///nucleus	GO:0003676///nucleic acid binding+++GO:0008270///zinc ion binding	GO:0045892///negative regulation of transcription, DNA-templated+++GO:0010468///regulation of gene expression
MESR4	36986	NT_033778.4	17547769	17556289	+	17.37	26.31	13.59	20.96	1944	2967	-0.625093	9.08124e-51	4.82699e-50	GO:0005634///nucleus+++GO:0005654///nucleoplasm	GO:0046872///metal ion binding+++GO:0043565///sequence-specific DNA binding+++GO:0003676///nucleic acid binding+++GO:0003700///DNA-binding transcription factor activity	GO:0045892///negative regulation of transcription, DNA-templated+++GO:0045944///positive regulation of transcription by RNA polymerase II+++GO:0071456///cellular response to hypoxia+++GO:0030706///germarium-derived oocyte differentiation+++GO:0045893///positive regulation of transcription, DNA-templated+++GO:0010468///regulation of gene expression+++GO:0046580///negative regulation of Ras protein…
bs	37890	NT_033778.4	24342861	24376473	+	17.25	16.74	13.5	13.33	527	519	0.0182826	0.927128	0.951051	GO:0005634///nucleus	GO:0000982///transcription factor activity, RNA polymerase II proximal promoter sequence-specific DNA binding+++GO:0046983///protein dimerization activity+++GO:0000987///proximal promoter sequence-specific DNA binding+++GO:0033613///activating transcription factor binding	GO:0007476///imaginal disc-derived wing morphogenesis+++GO:0002168///instar larval development+++GO:0045944///positive regulation of transcription by RNA polymerase II+++GO:0006366///transcription by RNA polymerase II+++GO:0035154///terminal cell fate specification, open tracheal system+++GO:0008586///imaginal disc-derived wing vein morphogenesis+++GO:0035209///pupal development+++GO:0007614///sh…
Hr78	40378	NT_037436.4	21494019	21497494	-	17.18	15.89	13.44	12.66	548	511	0.0862557	0.327202	0.405872	GO:0005634///nucleus	GO:0003700///DNA-binding transcription factor activity+++GO:0008270///zinc ion binding+++GO:0043565///sequence-specific DNA binding+++GO:0003707///steroid hormone receptor activity+++GO:0003677///DNA binding+++GO:0000977///RNA polymerase II regulatory region sequence-specific DNA binding+++GO:0004879///nuclear receptor activity+++GO:0046872///metal ion binding	GO:0043401///steroid hormone mediated signaling pathway+++GO:0045089///positive regulation of innate immune response+++GO:0035002///liquid clearance, open tracheal system+++GO:0007424///open tracheal system development+++GO:0030522///intracellular receptor signaling pathway+++GO:0050829///defense response to Gram-negative bacterium+++GO:0006355///regulation of transcription, DNA-templated
vri	33759	NT_033779.5	5288944	5311223	+	16.95	13.78	13.26	10.98	834	689	0.272203	0.000416922	0.000753909	GO:0005654///nucleoplasm+++GO:0005634///nucleus	GO:0003700///DNA-binding transcription factor activity+++GO:0001227///DNA-binding transcription repressor activity, RNA polymerase II-specific	GO:0000122///negative regulation of transcription by RNA polymerase II+++GO:0006351///transcription, DNA-templated+++GO:0007623///circadian rhythm+++GO:0008407///chaeta morphogenesis+++GO:0007622///rhythmic behavior+++GO:0009987///cellular process+++GO:0045475///locomotor rhythm+++GO:0007424///open tracheal system development+++GO:0045823///positive regulation of heart contraction+++GO:0007275///…
CG11723	33388	NT_033779.5	2145297	2147275	-	16.92	26.29	13.23	20.95	394	614	-0.663137	1.19833e-12	3.18637e-12	GO:0005634///nucleus+++GO:0005667///transcription factor complex	GO:0003677///DNA binding	GO:0006351///transcription, DNA-templated+++GO:0006355///regulation of transcription, DNA-templated
Mnt	31331	NC_004354.4	3671801	3701672	+	16.89	21.31	13.21	16.98	913	1121	-0.362206	1.35412e-06	2.83105e-06	GO:0005654///nucleoplasm+++GO:0005667///transcription factor complex+++GO:0005634///nucleus+++GO:0005737///cytoplasm	GO:0043565///sequence-specific DNA binding+++GO:0046982///protein heterodimerization activity+++GO:0000981///DNA-binding transcription factor activity, RNA polymerase II-specific+++GO:0030618///transforming growth factor beta receptor, pathway-specific cytoplasmic mediator activity+++GO:0001102///RNA polymerase II activating transcription factor binding+++GO:0003677///DNA binding+++GO:0046983///p…	GO:0006355///regulation of transcription, DNA-templated+++GO:0045705///negative regulation of salivary gland boundary specification+++GO:0030707///ovarian follicle cell development+++GO:0045595///regulation of cell differentiation+++GO:0010629///negative regulation of gene expression+++GO:2000134///negative regulation of G1/S transition of mitotic cell cycle+++GO:0030308///negative regulation of …
CG12299	34483	NT_033779.5	10737345	10740762	+	16.87	18.48	13.2	14.72	772	852	-0.15724	0.0293426	0.0445745	GO:0005634///nucleus	GO:0003676///nucleic acid binding+++GO:0001227///DNA-binding transcription repressor activity, RNA polymerase II-specific+++GO:0000978///RNA polymerase II proximal promoter sequence-specific DNA binding	GO:0000122///negative regulation of transcription by RNA polymerase II
CG4282	36825	NT_033778.4	16322186	16324801	+	16.77	24.63	13.11	19.62	550	814	-0.581657	2.05736e-13	5.61656e-13	GO:0005634///nucleus+++GO:0035097///histone methyltransferase complex	GO:0008270///zinc ion binding+++GO:0003676///nucleic acid binding+++GO:0000976///transcription regulatory region sequence-specific DNA binding+++GO:0003700///DNA-binding transcription factor activity	GO:0010468///regulation of gene expression+++GO:0006355///regulation of transcription, DNA-templated
CG8281	38880	NT_037436.4	7912463	7913763	+	16.75	9.77	13.1	7.79	291	171	0.749872	3.69514e-08	8.31091e-08	GO:0005634///nucleus	GO:0042802///identical protein binding+++GO:0003677///DNA binding	GO:0006351///transcription, DNA-templated+++GO:0006355///regulation of transcription, DNA-templated
CG1233	38063	NT_037436.4	361472	365681	+	16.66	14.03	13.03	11.18	928	788	0.220917	0.00146754	0.00253244	GO:0005634///nucleus	GO:0000978///RNA polymerase II proximal promoter sequence-specific DNA binding+++GO:0003676///nucleic acid binding+++GO:0001227///DNA-binding transcription repressor activity, RNA polymerase II-specific	GO:0000122///negative regulation of transcription by RNA polymerase II
Sox15	36575	NT_033778.4	14201390	14212413	-	16.51	0.12	12.91	0.09	835	6	7.16435	1.79586e-237	3.09141e-236	GO:0044798///nuclear transcription factor complex+++GO:0005634///nucleus	GO:0003677///DNA binding+++GO:0000981///DNA-binding transcription factor activity, RNA polymerase II-specific	GO:0035220///wing disc development+++GO:0045892///negative regulation of transcription, DNA-templated+++GO:0008285///negative regulation of cell proliferation+++GO:0006355///regulation of transcription, DNA-templated+++GO:0043066///negative regulation of apoptotic process+++GO:0030154///cell differentiation+++GO:0022416///chaeta development+++GO:0000122///negative regulation of transcription by R…
az2	35682	NT_033778.4	7510622	7512749	-	16.39	14.89	12.82	11.86	448	410	0.112292	0.247862	0.319572	GO:0005634///nucleus+++GO:0005575///cellular_component	GO:0003700///DNA-binding transcription factor activity+++GO:0008270///zinc ion binding+++GO:0003677///DNA binding+++GO:0003676///nucleic acid binding	GO:0006355///regulation of transcription, DNA-templated
mxc	31869	NC_004354.4	9236801	9243467	-	16.38	14.06	12.81	11.2	1393	1204	0.193772	0.000531558	0.000952051	GO:0035363///histone locus body		GO:0030097///hemopoiesis+++GO:0035172///hemocyte proliferation+++GO:0042386///hemocyte differentiation
Hr39	35398	NT_033779.5	21237250	21259675	+	16.26	19.12	12.72	15.23	807	1015	-0.259817	3.73548e-07	8.01819e-07	GO:0090575///RNA polymerase II transcription factor complex+++GO:0005634///nucleus	GO:0000978///RNA polymerase II proximal promoter sequence-specific DNA binding+++GO:0004879///nuclear receptor activity+++GO:0003707///steroid hormone receptor activity+++GO:0003677///DNA binding+++GO:0008270///zinc ion binding+++GO:0046872///metal ion binding+++GO:0000976///transcription regulatory region sequence-specific DNA binding+++GO:0005515///protein binding+++GO:0003700///DNA-binding tra…	GO:0043401///steroid hormone mediated signaling pathway+++GO:0009755///hormone-mediated signaling pathway+++GO:0006355///regulation of transcription, DNA-templated+++GO:0045944///positive regulation of transcription by RNA polymerase II+++GO:0030522///intracellular receptor signaling pathway+++GO:0060968///regulation of gene silencing+++GO:0035211///spermathecum morphogenesis+++GO:0009888///tissu…
CG6175	39271	NT_037436.4	11287936	11295919	-	15.98	1.65	12.5	1.32	870	86	3.24332	1.44699e-162	1.78711e-161	GO:0005634///nucleus	GO:0003677///DNA binding	GO:0006351///transcription, DNA-templated+++GO:0006355///regulation of transcription, DNA-templated
Br140	35648	NT_033778.4	7272275	7278101	-	15.92	18.18	12.45	14.48	1198	1390	-0.217916	5.82404e-05	0.000111944	GO:0070776///MOZ/MORF histone acetyltransferase complex	GO:0043994///histone acetyltransferase activity (H3-K23 specific)+++GO:0046872///metal ion binding+++GO:0003676///nucleic acid binding	GO:0051726///regulation of cell cycle+++GO:0043972///histone H3-K23 acetylation+++GO:0043966///histone H3 acetylation+++GO:0033563///dorsal/ventral axon guidance
Hmr	31988	NC_004354.4	10590920	10595855	-	15.67	13.99	12.26	11.14	1024	921	0.13821	0.0337492	0.0504681	GO:0005730///nucleolus+++GO:0005701///polytene chromosome chromocenter+++GO:0035012///polytene chromosome, telomeric region+++GO:0005700///polytene chromosome+++GO:0005854///nascent polypeptide-associated complex+++GO:0000775///chromosome, centromeric region+++GO:0000792///heterochromatin	GO:0003677///DNA binding	GO:0006355///regulation of transcription, DNA-templated+++GO:0000070///mitotic sister chromatid segregation+++GO:0010528///regulation of transposition+++GO:0010529///negative regulation of transposition+++GO:0006351///transcription, DNA-templated+++GO:0000723///telomere maintenance
CG31875	318996	NT_033779.5	9995561	10002736	-	15.58	0.97	12.18	0.77	211	13	3.98351	4.38756e-47	2.22547e-46	GO:0017053///transcriptional repressor complex+++GO:0005667///transcription factor complex+++GO:0005634///nucleus	GO:0003700///DNA-binding transcription factor activity+++GO:0008134///transcription factor binding+++GO:0003714///transcription corepressor activity+++GO:0044212///transcription regulatory region DNA binding	GO:0006355///regulation of transcription, DNA-templated+++GO:1903507///negative regulation of nucleic acid-templated transcription
CG34376	42638	NT_033777.3	22448099	22460749	+	15.56	23.25	12.17	18.52	540	811	-0.605755	3.69746e-14	1.03186e-13	GO:0005634///nucleus	GO:0000978///RNA polymerase II proximal promoter sequence-specific DNA binding	GO:0006357///regulation of transcription by RNA polymerase II
CG13204	36227	NT_033778.4	11366710	11370287	+	15.55	3.75	12.16	2.99	396	93	2.02393	4.1199e-45	2.03198e-44	GO:0005634///nucleus	GO:0001099///basal RNA polymerase II transcription machinery binding+++GO:0003677///DNA binding+++GO:0003713///transcription coactivator activity+++GO:0003700///DNA-binding transcription factor activity	GO:1903508///positive regulation of nucleic acid-templated transcription+++GO:0006355///regulation of transcription, DNA-templated
trem	42392	NT_033777.3	20029560	20031309	-	15.53	20.4	12.15	16.25	319	422	-0.419483	8.93344e-05	0.000169513	GO:0000790///nuclear chromatin+++GO:0005634///nucleus	GO:0003676///nucleic acid binding+++GO:0008270///zinc ion binding	GO:0010780///meiotic DNA double-strand break formation involved in reciprocal meiotic recombination+++GO:0051321///meiotic cell cycle+++GO:0010705///meiotic DNA double-strand break processing involved in reciprocal meiotic recombination
Hr96	42993	NT_033777.3	25025235	25029351	+	15.42	14.24	12.06	11.34	602	560	0.0888093	0.285756	0.357534	GO:0090575///RNA polymerase II transcription factor complex+++GO:0005634///nucleus	GO:0000976///transcription regulatory region sequence-specific DNA binding+++GO:0003700///DNA-binding transcription factor activity+++GO:0008270///zinc ion binding+++GO:0000981///DNA-binding transcription factor activity, RNA polymerase II-specific+++GO:0046872///metal ion binding+++GO:0043565///sequence-specific DNA binding+++GO:0008134///transcription factor binding+++GO:0004879///nuclear recep…	GO:0042594///response to starvation+++GO:0007275///multicellular organism development+++GO:0030522///intracellular receptor signaling pathway+++GO:0045944///positive regulation of transcription by RNA polymerase II+++GO:0030154///cell differentiation+++GO:0070873///regulation of glycogen metabolic process+++GO:0070328///triglyceride homeostasis+++GO:0042632///cholesterol homeostasis+++GO:0006357/…
CG10949	35310	NT_033779.5	20415173	20416918	-	15.38	15.37	12.03	12.24	321	324	-0.0249669	0.81003	0.838525	GO:0005634///nucleus+++GO:0005667///transcription factor complex	GO:0003677///DNA binding	GO:0006355///regulation of transcription, DNA-templated+++GO:0006351///transcription, DNA-templated
shn	36171	NT_033778.4	11159086	11217394	+	15.37	31.31	12.02	24.94	2010	4139	-1.05302	3.79944e-170	4.91733e-169	GO:0005634///nucleus+++GO:0016020///membrane+++GO:0016021///integral component of membrane	GO:0003713///transcription coactivator activity+++GO:0003676///nucleic acid binding+++GO:0003700///DNA-binding transcription factor activity+++GO:0001102///RNA polymerase II activating transcription factor binding+++GO:0046872///metal ion binding+++GO:0008270///zinc ion binding+++GO:0000981///DNA-binding transcription factor activity, RNA polymerase II-specific	GO:0007443///Malpighian tubule morphogenesis+++GO:0008283///cell proliferation+++GO:0001745///compound eye morphogenesis+++GO:0008586///imaginal disc-derived wing vein morphogenesis+++GO:0007398///ectoderm development+++GO:0048813///dendrite morphogenesis+++GO:0007179///transforming growth factor beta receptor signaling pathway+++GO:0008285///negative regulation of cell proliferation+++GO:0048190…
CG4617	31657	NC_004354.4	7102555	7104491	-	14.94	12.13	11.69	9.66	350	290	0.27518	0.0244818	0.0374714	GO:0005634///nucleus+++GO:0005575///cellular_component	GO:0003674///molecular_function+++GO:0003677///DNA binding	GO:0008150///biological_process
CG4707	37935	NT_033778.4	24604595	24607023	-	14.83	12.39	11.6	9.87	456	384	0.233003	0.0190519	0.0295208	GO:0005634///nucleus+++GO:0035097///histone methyltransferase complex	GO:0003700///DNA-binding transcription factor activity+++GO:0000976///transcription regulatory region sequence-specific DNA binding+++GO:0003676///nucleic acid binding+++GO:0008270///zinc ion binding	GO:0010468///regulation of gene expression+++GO:0006355///regulation of transcription, DNA-templated
Mad	33529	NT_033779.5	3146056	3159643	-	14.82	47.07	11.59	37.5	553	1775	-1.69401	3.03706e-151	3.5511e-150	GO:0005737///cytoplasm+++GO:0005634///nucleus+++GO:0005667///transcription factor complex	GO:0003705///transcription factor activity, RNA polymerase II distal enhancer sequence-specific binding+++GO:0001102///RNA polymerase II activating transcription factor binding+++GO:0003677///DNA binding+++GO:0043565///sequence-specific DNA binding+++GO:0000980///RNA polymerase II distal enhancer sequence-specific DNA binding+++GO:0046872///metal ion binding+++GO:0030618///transforming growth fac…	GO:0042078///germ-line stem cell division+++GO:0007476///imaginal disc-derived wing morphogenesis+++GO:0007480///imaginal disc-derived leg morphogenesis+++GO:0001745///compound eye morphogenesis+++GO:0008586///imaginal disc-derived wing vein morphogenesis+++GO:0048100///wing disc anterior/posterior pattern formation+++GO:0006357///regulation of transcription by RNA polymerase II+++GO:2000134///ne…
EcR	35540	NT_033778.4	6087873	6169087	-	14.55	17.75	11.38	14.14	894	1082	-0.313282	8.78636e-06	1.76279e-05	GO:0008231///repressor ecdysone receptor complex+++GO:0090575///RNA polymerase II transcription factor complex+++GO:0030425///dendrite+++GO:0008230///ecdysone receptor holocomplex+++GO:0005737///cytoplasm+++GO:0005700///polytene chromosome+++GO:0005634///nucleus+++GO:0008232///activator ecdysone receptor complex	GO:0035100///ecdysone binding+++GO:0005515///protein binding+++GO:0030374///nuclear receptor transcription coactivator activity+++GO:0003707///steroid hormone receptor activity+++GO:0000981///DNA-binding transcription factor activity, RNA polymerase II-specific+++GO:0003700///DNA-binding transcription factor activity+++GO:0008270///zinc ion binding+++GO:0001225///RNA polymerase II transcription c…	GO:0007468///regulation of rhodopsin gene expression+++GO:0007291///sperm individualization+++GO:0016319///mushroom body development+++GO:0010506///regulation of autophagy+++GO:0044130///negative regulation of growth of symbiont in host+++GO:0035071///salivary gland cell autophagic cell death+++GO:0042220///response to cocaine+++GO:0040034///regulation of development, heterochronic+++GO:0007443//…
CG2202	32014	NC_004354.4	10848757	10852327	+	14.43	21.43	11.29	17.07	671	1004	-0.596418	6.42192e-17	1.93521e-16	GO:0005634///nucleus	GO:0003677///DNA binding+++GO:0000976///transcription regulatory region sequence-specific DNA binding+++GO:0008270///zinc ion binding+++GO:0003676///nucleic acid binding+++GO:0003700///DNA-binding transcription factor activity	GO:0006355///regulation of transcription, DNA-templated
CG11696	32104	NC_004354.4	11573731	11576152	+	14.13	20.85	11.05	16.61	432	642	-0.588006	4.62832e-11	1.17097e-10	GO:0005634///nucleus	GO:0016831///carboxy-lyase activity+++GO:0003676///nucleic acid binding+++GO:0000976///transcription regulatory region sequence-specific DNA binding+++GO:0030170///pyridoxal phosphate binding+++GO:0003824///catalytic activity+++GO:0016829///lyase activity+++GO:0008270///zinc ion binding+++GO:0004068///aspartate 1-decarboxylase activity+++GO:0003700///DNA-binding transcription factor activity	GO:0006212///uracil catabolic process+++GO:0007632///visual behavior+++GO:0048066///developmental pigmentation+++GO:0019483///beta-alanine biosynthetic process+++GO:0019752///carboxylic acid metabolic process+++GO:0006355///regulation of transcription, DNA-templated
mamo	32353	NC_004354.4	13846116	13990527	-	14.06	30.37	10.99	24.19	1733	4468	-1.13822	3.02112e-279	5.97139e-278	GO:0005634///nucleus+++GO:0000228///nuclear chromosome+++GO:0005737///cytoplasm	GO:0003682///chromatin binding+++GO:0003676///nucleic acid binding+++GO:0043565///sequence-specific DNA binding	GO:0007276///gamete generation+++GO:0035041///sperm chromatin decondensation+++GO:1902275///regulation of chromatin organization+++GO:0007143///female meiotic nuclear division+++GO:0006357///regulation of transcription by RNA polymerase II
stwl	39581	NT_037436.4	14402930	14409939	-	14.04	11.78	10.98	9.38	694	596	0.227218	0.0105957	0.0168925	GO:0005634///nucleus+++GO:0005654///nucleoplasm+++GO:0005700///polytene chromosome+++GO:0005667///transcription factor complex+++GO:0005730///nucleolus	GO:0003677///DNA binding	GO:0042078///germ-line stem cell division+++GO:0042262///DNA protection+++GO:0030718///germ-line stem cell population maintenance+++GO:0006325///chromatin organization+++GO:0070828///heterochromatin organization+++GO:0035167///larval lymph gland hemopoiesis+++GO:0036099///female germ-line stem cell population maintenance+++GO:0045892///negative regulation of transcription, DNA-templated
CG15601	32509	NC_004354.4	15710647	15712309	+	13.97	11	10.92	8.77	213	163	0.316324	0.0129555	0.0204872	GO:0005575///cellular_component+++GO:0005634///nucleus	GO:0003677///DNA binding+++GO:0003674///molecular_function	GO:0008150///biological_process
Sox14	37822	NT_033778.4	23978801	23985177	+	13.97	19.06	10.93	15.19	574	827	-0.474828	3.53094e-12	9.25105e-12	GO:0044798///nuclear transcription factor complex+++GO:0005634///nucleus	GO:0008301///DNA binding, bending+++GO:0043565///sequence-specific DNA binding+++GO:0003677///DNA binding+++GO:0000981///DNA-binding transcription factor activity, RNA polymerase II-specific	GO:1904799///regulation of neuron remodeling+++GO:1904801///positive regulation of neuron remodeling+++GO:0006355///regulation of transcription, DNA-templated+++GO:0006357///regulation of transcription by RNA polymerase II+++GO:0016322///neuron remodeling+++GO:0030154///cell differentiation+++GO:0048813///dendrite morphogenesis+++GO:0007552///metamorphosis
CG3919	39582	NT_037436.4	14410626	14412732	+	13.79	8.47	10.79	6.75	254	156	0.676735	1.94341e-06	4.02473e-06	GO:0005667///transcription factor complex+++GO:0005634///nucleus	GO:0003677///DNA binding	GO:0006355///regulation of transcription, DNA-templated+++GO:0006351///transcription, DNA-templated
topi	41199	NT_033777.3	9775121	9777943	+	13.77	4.82	10.77	3.84	502	177	1.48784	2.1679e-36	9.36785e-36	GO:0000790///nuclear chromatin+++GO:0005634///nucleus	GO:0005515///protein binding+++GO:0003677///DNA binding+++GO:0003676///nucleic acid binding+++GO:0046872///metal ion binding	GO:0030154///cell differentiation+++GO:0051039///positive regulation of transcription involved in meiotic cell cycle+++GO:0007140///male meiotic nuclear division+++GO:0007275///multicellular organism development+++GO:0051321///meiotic cell cycle+++GO:0007283///spermatogenesis
CG11695	32106	NC_004354.4	11576883	11578806	+	13.56	31.61	10.61	25.18	321	755	-1.24685	6.0641e-42	2.8584e-41	GO:0005634///nucleus	GO:0008270///zinc ion binding+++GO:0003700///DNA-binding transcription factor activity+++GO:0000976///transcription regulatory region sequence-specific DNA binding+++GO:0003676///nucleic acid binding	GO:0006355///regulation of transcription, DNA-templated
Dif	35045	NT_033779.5	17413248	17433161	-	13.55	52.51	10.6	41.83	623	2311	-1.98047	3.52334e-230	5.86388e-229	GO:0005634///nucleus+++GO:0005829///cytosol+++GO:0005654///nucleoplasm+++GO:0005737///cytoplasm	GO:0003677///DNA binding+++GO:0003700///DNA-binding transcription factor activity+++GO:0001228///DNA-binding transcription activator activity, RNA polymerase II-specific+++GO:0000977///RNA polymerase II regulatory region sequence-specific DNA binding+++GO:0003682///chromatin binding+++GO:0043565///sequence-specific DNA binding+++GO:0005515///protein binding	GO:0042387///plasmatocyte differentiation+++GO:0006954///inflammatory response+++GO:0006355///regulation of transcription, DNA-templated+++GO:0038061///NIK/NF-kappaB signaling+++GO:0035070///salivary gland histolysis+++GO:0002781///antifungal peptide production+++GO:0045944///positive regulation of transcription by RNA polymerase II+++GO:0048935///peripheral nervous system neuron development+++GO…
CG17612	33639	NT_033779.5	4380722	4382735	-	13.48	18.16	10.55	14.47	358	483	-0.455822	8.39824e-06	1.68589e-05	GO:0005634///nucleus	GO:0003700///DNA-binding transcription factor activity+++GO:0008270///zinc ion binding+++GO:0000976///transcription regulatory region sequence-specific DNA binding+++GO:0003676///nucleic acid binding	GO:0006355///regulation of transcription, DNA-templated
CG14965	38388	NT_037436.4	3190622	3192491	-	13.3	7.58	10.4	6.04	338	194	0.783963	7.05508e-10	1.70902e-09		GO:0003677///DNA binding
D19B	38717	NT_037436.4	6182176	6184920	-	13.13	16.61	10.27	13.23	485	618	-0.365377	3.08432e-05	6.02062e-05	GO:0005634///nucleus	GO:0003700///DNA-binding transcription factor activity+++GO:0003676///nucleic acid binding+++GO:0008270///zinc ion binding+++GO:0003677///DNA binding	GO:0006355///regulation of transcription, DNA-templated
CG2116	31735	NC_004354.4	8129812	8131783	+	13.07	15.34	10.22	12.22	351	415	-0.257849	0.014475	0.02274	GO:0005634///nucleus	GO:0003677///DNA binding+++GO:0003676///nucleic acid binding+++GO:0003700///DNA-binding transcription factor activity+++GO:0000978///RNA polymerase II proximal promoter sequence-specific DNA binding+++GO:0000981///DNA-binding transcription factor activity, RNA polymerase II-specific	GO:0006355///regulation of transcription, DNA-templated+++GO:0006357///regulation of transcription by RNA polymerase II+++GO:0048813///dendrite morphogenesis
CG4730	43099	NT_033777.3	25677072	25678682	-	13.04	6.68	10.2	5.32	262	134	0.939071	1.70832e-10	4.24562e-10	GO:0005634///nucleus	GO:0000976///transcription regulatory region sequence-specific DNA binding+++GO:0003677///DNA binding+++GO:0000981///DNA-binding transcription factor activity, RNA polymerase II-specific+++GO:0008270///zinc ion binding+++GO:0003676///nucleic acid binding	GO:0006357///regulation of transcription by RNA polymerase II+++GO:0006355///regulation of transcription, DNA-templated
Smr	32225	NC_004354.4	12684203	12742618	-	13.02	68.81	10.18	54.82	2522	13390	-2.42896	0	0	GO:0016021///integral component of membrane+++GO:0005829///cytosol+++GO:0000118///histone deacetylase complex+++GO:0016020///membrane+++GO:0005700///polytene chromosome+++GO:0005654///nucleoplasm+++GO:0017053///transcriptional repressor complex+++GO:0000790///nuclear chromatin+++GO:0005634///nucleus	GO:0003682///chromatin binding+++GO:0003677///DNA binding+++GO:0001012///RNA polymerase II regulatory region DNA binding+++GO:0003714///transcription corepressor activity+++GO:0005515///protein binding+++GO:0042826///histone deacetylase binding+++GO:0043565///sequence-specific DNA binding	GO:0007346///regulation of mitotic cell cycle+++GO:0000122///negative regulation of transcription by RNA polymerase II+++GO:0030707///ovarian follicle cell development+++GO:0045892///negative regulation of transcription, DNA-templated+++GO:0045746///negative regulation of Notch signaling pathway
CG1024	40789	NT_033777.3	6377349	6380328	-	12.98	11.27	10.15	8.98	435	385	0.176692	0.107949	0.151088	GO:0005634///nucleus	GO:0003676///nucleic acid binding+++GO:0000978///RNA polymerase II proximal promoter sequence-specific DNA binding+++GO:0001227///DNA-binding transcription repressor activity, RNA polymerase II-specific	GO:0000122///negative regulation of transcription by RNA polymerase II
CG9609	32663	NC_004354.4	16785115	16787008	-	12.97	8.29	10.14	6.61	323	208	0.617335	9.8692e-07	2.07695e-06	GO:0005634///nucleus	GO:0000981///DNA-binding transcription factor activity, RNA polymerase II-specific+++GO:0003676///nucleic acid binding+++GO:0000987///proximal promoter sequence-specific DNA binding	GO:0006357///regulation of transcription by RNA polymerase II
tna	39217	NT_037436.4	10857889	10876496	+	12.86	27.98	10.06	22.29	807	1855	-1.14777	2.2793e-96	1.90878e-95	GO:0000790///nuclear chromatin	GO:0008270///zinc ion binding	GO:0048096///chromatin-mediated maintenance of transcription
G9a	30971	NC_004354.4	245978	254650	+	12.83	10.93	10.03	8.71	1184	1040	0.203577	0.00470166	0.00773937	GO:0005634///nucleus+++GO:0005705///polytene chromosome interband+++GO:0000791///euchromatin+++GO:0005694///chromosome	GO:0008168///methyltransferase activity+++GO:0018024///histone-lysine N-methyltransferase activity+++GO:0016740///transferase activity+++GO:0008270///zinc ion binding	GO:0046959///habituation+++GO:0032259///methylation+++GO:0034968///histone lysine methylation+++GO:0007616///long-term memory+++GO:0002165///instar larval or pupal development+++GO:0035076///ecdysone receptor-mediated signaling pathway+++GO:0007614///short-term memory+++GO:0010468///regulation of gene expression+++GO:0051567///histone H3-K9 methylation+++GO:0050688///regulation of defense respons…
dwg	31265	NC_004354.4	2727698	2730042	+	12.76	18.31	9.98	14.58	348	503	-0.546879	4.63826e-08	1.039e-07	GO:0000790///nuclear chromatin+++GO:0005634///nucleus	GO:0003677///DNA binding+++GO:0003676///nucleic acid binding+++GO:0043035///chromatin insulator sequence binding+++GO:0008270///zinc ion binding+++GO:0005515///protein binding
CG14710	41393	NT_033777.3	11620090	11621728	+	12.66	11.96	9.9	9.53	248	236	0.0549523	0.660814	0.699596	GO:0005634///nucleus	GO:0008270///zinc ion binding+++GO:0003676///nucleic acid binding+++GO:0003677///DNA binding+++GO:0001228///DNA-binding transcription activator activity, RNA polymerase II-specific+++GO:0000978///RNA polymerase II proximal promoter sequence-specific DNA binding	GO:0006357///regulation of transcription by RNA polymerase II+++GO:0045944///positive regulation of transcription by RNA polymerase II
Jarid2	39103	NT_037436.4	9477038	9486530	+	12.56	19.32	9.82	15.39	1489	2309	-0.648198	1.97332e-42	9.35597e-42	GO:0005634///nucleus+++GO:0035098///ESC/E(Z) complex+++GO:0005719///nuclear euchromatin+++GO:0005700///polytene chromosome+++GO:0035097///histone methyltransferase complex	GO:0003677///DNA binding+++GO:0035064///methylated histone binding+++GO:0001227///DNA-binding transcription repressor activity, RNA polymerase II-specific+++GO:0003682///chromatin binding	GO:0061085///regulation of histone H3-K27 methylation+++GO:0000122///negative regulation of transcription by RNA polymerase II
CG8924	32557	NC_004354.4	15941077	15944449	+	12.52	10.35	9.8	8.25	443	369	0.248388	0.013907	0.0218868	GO:0005634///nucleus	GO:0003677///DNA binding	GO:0006357///regulation of transcription by RNA polymerase II
CG17359	39549	NT_037436.4	13997900	13999251	-	12.32	7.46	9.64	5.95	223	136	0.696143	6.29882e-06	1.27293e-05	GO:0005634///nucleus	GO:0003700///DNA-binding transcription factor activity+++GO:0003676///nucleic acid binding+++GO:0008270///zinc ion binding+++GO:0000976///transcription regulatory region sequence-specific DNA binding	GO:0006355///regulation of transcription, DNA-templated
CkIIalpha-i1	39721	NT_037436.4	15816979	15818621	+	12.3	4.5	9.62	3.59	263	97	1.42205	1.22927e-18	3.84282e-18	GO:0005634///nucleus	GO:0003676///nucleic acid binding+++GO:0019901///protein kinase binding
CG7745	36210	NT_033778.4	11307879	11309829	+	12.24	10.72	9.57	8.54	315	278	0.164283	0.161183	0.216922	GO:0005667///transcription factor complex+++GO:0005634///nucleus	GO:0003677///DNA binding	GO:0006351///transcription, DNA-templated+++GO:0006355///regulation of transcription, DNA-templated
CG9727	40794	NT_033777.3	6449944	6456676	-	12.23	18.36	9.57	14.63	1038	1606	-0.612339	8.94154e-30	3.45685e-29	GO:0005634///nucleus	GO:0000978///RNA polymerase II proximal promoter sequence-specific DNA binding+++GO:0003677///DNA binding+++GO:0003700///DNA-binding transcription factor activity	GO:0006357///regulation of transcription by RNA polymerase II+++GO:0006355///regulation of transcription, DNA-templated
Ravus	41626	NT_033777.3	13262733	13264061	-	12.23	14.56	9.57	11.59	207	248	-0.27629	0.0430004	0.0635802	GO:0005634///nucleus+++GO:0000790///nuclear chromatin	GO:0042802///identical protein binding+++GO:0003677///DNA binding
chif	34974	NT_033779.5	16342430	16352628	-	12.1	28.01	9.46	22.31	1106.71	2555.57	-1.23778	3.145e-133	3.31657e-132	GO:0005634///nucleus+++GO:0031431///Dbf4-dependent protein kinase complex	GO:0030295///protein kinase activator activity+++GO:0019901///protein kinase binding+++GO:0008270///zinc ion binding+++GO:0003676///nucleic acid binding+++GO:0043539///protein serine/threonine kinase activator activity+++GO:0003677///DNA binding+++GO:0046872///metal ion binding	GO:0007307///eggshell chorion gene amplification+++GO:0032147///activation of protein kinase activity+++GO:0045860///positive regulation of protein kinase activity+++GO:0006260///DNA replication+++GO:0045740///positive regulation of DNA replication+++GO:0072499///photoreceptor cell axon guidance+++GO:0071902///positive regulation of protein serine/threonine kinase activity+++GO:0007306///eggshell…
Mef2	36032	NT_033778.4	9913496	9958858	-	11.85	22.36	9.27	17.81	705	1317	-0.942046	4.2629e-44	2.06766e-43	GO:0005634///nucleus	GO:0046983///protein dimerization activity+++GO:0005515///protein binding+++GO:0016787///hydrolase activity+++GO:0003677///DNA binding+++GO:0000977///RNA polymerase II regulatory region sequence-specific DNA binding+++GO:0001158///enhancer sequence-specific DNA binding+++GO:0001228///DNA-binding transcription activator activity, RNA polymerase II-specific+++GO:0004222///metalloendopeptidase activ…	GO:0030707///ovarian follicle cell development+++GO:0007517///muscle organ development+++GO:0007520///myoblast fusion+++GO:0016202///regulation of striated muscle tissue development+++GO:0007498///mesoderm development+++GO:0019915///lipid storage+++GO:0032968///positive regulation of transcription elongation from RNA polymerase II promoter+++GO:0007496///anterior midgut development+++GO:0007275//…
CG31388	41355	NT_033777.3	11237815	11240114	+	11.82	11.94	9.24	9.51	248	252	-0.0415525	0.77453	0.805416	GO:0005634///nucleus	GO:0003676///nucleic acid binding+++GO:0003700///DNA-binding transcription factor activity+++GO:0000976///transcription regulatory region sequence-specific DNA binding+++GO:0008270///zinc ion binding	GO:0006355///regulation of transcription, DNA-templated
chn	36678	NT_033778.4	15115236	15144783	+	11.81	8.5	9.24	6.77	836	605	0.448737	3.34798e-09	7.87474e-09	GO:0005634///nucleus	GO:0046872///metal ion binding+++GO:0003705///transcription factor activity, RNA polymerase II distal enhancer sequence-specific binding+++GO:0043565///sequence-specific DNA binding+++GO:0001078///proximal promoter DNA-binding transcription repressor activity, RNA polymerase II-specific	GO:0048813///dendrite morphogenesis+++GO:0007422///peripheral nervous system development+++GO:0045944///positive regulation of transcription by RNA polymerase II+++GO:0007458///progression of morphogenetic furrow involved in compound eye morphogenesis+++GO:0042683///negative regulation of compound eye cone cell fate specification+++GO:0000122///negative regulation of transcription by RNA polymera…
CG17829	47718	NC_004354.4	625542	628016	+	11.81	7.08	9.24	5.64	359	220	0.712198	1.31851e-08	3.02559e-08	GO:0005634///nucleus	GO:0003700///DNA-binding transcription factor activity+++GO:0003676///nucleic acid binding+++GO:0044212///transcription regulatory region DNA binding+++GO:0003713///transcription coactivator activity	GO:0006355///regulation of transcription, DNA-templated+++GO:1903508///positive regulation of nucleic acid-templated transcription
CG11906	37209	NT_033778.4	19281418	19283961	-	11.74	12.23	9.19	9.74	368	386	-0.0838569	0.431092	0.521658	GO:0005634///nucleus	GO:0003700///DNA-binding transcription factor activity+++GO:0000978///RNA polymerase II proximal promoter sequence-specific DNA binding+++GO:0000981///DNA-binding transcription factor activity, RNA polymerase II-specific+++GO:0003676///nucleic acid binding+++GO:0003677///DNA binding	GO:0006357///regulation of transcription by RNA polymerase II+++GO:0006355///regulation of transcription, DNA-templated
D19A	38718	NT_037436.4	6185830	6189123	-	11.71	13.06	9.16	10.41	523	588	-0.184551	0.0348488	0.0520459	GO:0005634///nucleus	GO:0003677///DNA binding+++GO:0003700///DNA-binding transcription factor activity+++GO:0003676///nucleic acid binding+++GO:0008270///zinc ion binding	GO:0006355///regulation of transcription, DNA-templated
Cf2	33692	NT_033779.5	4876891	4883107	-	11.69	20.58	9.15	16.39	615	1093	-0.840972	2.50314e-32	1.01114e-31	GO:0005634///nucleus+++GO:0005829///cytosol	GO:0005515///protein binding+++GO:0003677///DNA binding+++GO:0043565///sequence-specific DNA binding+++GO:0003676///nucleic acid binding+++GO:0003700///DNA-binding transcription factor activity+++GO:0046872///metal ion binding+++GO:0001228///DNA-binding transcription activator activity, RNA polymerase II-specific	GO:0007527///adult somatic muscle development+++GO:0046843///dorsal appendage formation+++GO:0009953///dorsal/ventral pattern formation+++GO:0032968///positive regulation of transcription elongation from RNA polymerase II promoter+++GO:0006355///regulation of transcription, DNA-templated
CG10904	37817	NT_033778.4	23968941	23970073	-	11.68	10.66	9.14	8.49	155	146	0.10643	0.664224	0.702923	GO:0005634///nucleus	GO:0003677///DNA binding	GO:0006351///transcription, DNA-templated+++GO:0006355///regulation of transcription, DNA-templated
CG6276	41855	NT_033777.3	15318203	15320069	-	11.63	20.3	9.09	16.17	285	501	-0.830967	3.20556e-15	9.24461e-15	GO:0005634///nucleus+++GO:0005667///transcription factor complex	GO:0003677///DNA binding	GO:0006355///regulation of transcription, DNA-templated+++GO:0006351///transcription, DNA-templated
CG6813	41396	NT_033777.3	11625051	11626638	-	11.6	7.68	9.07	6.12	169	112	0.567571	0.00088607	0.00156544	GO:0005634///nucleus	GO:0046872///metal ion binding+++GO:0003700///DNA-binding transcription factor activity+++GO:0008270///zinc ion binding+++GO:0000976///transcription regulatory region sequence-specific DNA binding+++GO:0003676///nucleic acid binding	GO:0006355///regulation of transcription, DNA-templated
Eip78C	40345	NT_037436.4	21226609	21266503	+	11.53	4.43	9.02	3.53	594	237	1.35346	1.53383e-35	6.55001e-35	GO:0005634///nucleus	GO:0003707///steroid hormone receptor activity+++GO:0046872///metal ion binding+++GO:0003677///DNA binding+++GO:0008270///zinc ion binding+++GO:0003700///DNA-binding transcription factor activity+++GO:0043565///sequence-specific DNA binding	GO:0045892///negative regulation of transcription, DNA-templated+++GO:0043401///steroid hormone mediated signaling pathway+++GO:0006355///regulation of transcription, DNA-templated
CG6654	41831	NT_033777.3	15211277	15213658	-	11.53	8.18	9.02	6.51	357	255	0.47047	6.07554e-05	0.00011665	GO:0005575///cellular_component+++GO:0005634///nucleus	GO:0008270///zinc ion binding+++GO:0003674///molecular_function+++GO:0003677///DNA binding+++GO:0003676///nucleic acid binding	GO:0008150///biological_process
lilli	33496	NT_033779.5	2885929	2954406	+	11.44	27.21	8.95	21.67	1209	2779	-1.27574	2.0883e-143	2.34544e-142	GO:0008023///transcription elongation factor complex+++GO:0005634///nucleus+++GO:0035327///transcriptionally active chromatin+++GO:0032783///ELL-EAF complex	GO:0061629///RNA polymerase II sequence-specific DNA-binding transcription factor binding+++GO:0003690///double-stranded DNA binding+++GO:0003700///DNA-binding transcription factor activity+++GO:0003677///DNA binding	GO:0040009///regulation of growth rate+++GO:0006355///regulation of transcription, DNA-templated+++GO:0007275///multicellular organism development+++GO:0007379///segment specification+++GO:0097150///neuronal stem cell population maintenance+++GO:0032368///regulation of lipid transport+++GO:0007366///periodic partitioning by pair rule gene+++GO:0048190///wing disc dorsal/ventral pattern formation+…
CG15011	38518	NT_037436.4	4255991	4259152	-	11.39	10.59	8.91	8.44	412	386	0.0781824	0.433198	0.523906	GO:0005634///nucleus+++GO:0016020///membrane+++GO:0016021///integral component of membrane	GO:0001227///DNA-binding transcription repressor activity, RNA polymerase II-specific+++GO:0000977///RNA polymerase II regulatory region sequence-specific DNA binding+++GO:0003700///DNA-binding transcription factor activity+++GO:0008270///zinc ion binding	GO:0000122///negative regulation of transcription by RNA polymerase II+++GO:0006355///regulation of transcription, DNA-templated
CG8944	32517	NC_004354.4	15741343	15746231	-	11.32	9.29	8.85	7.4	684	566	0.258152	0.00153309	0.00264123	GO:0005634///nucleus	GO:0003677///DNA binding+++GO:0003676///nucleic acid binding+++GO:0043565///sequence-specific DNA binding	GO:0045893///positive regulation of transcription, DNA-templated
CG1792	43727	NT_033777.3	31616303	31617837	+	11.18	14.86	8.74	11.83	201	269	-0.436745	0.00118475	0.00206031	GO:0005634///nucleus	GO:0003700///DNA-binding transcription factor activity+++GO:0008270///zinc ion binding+++GO:0003677///DNA binding+++GO:0003676///nucleic acid binding	GO:0006355///regulation of transcription, DNA-templated
Mitf	3885647	NC_004353.4	1198852	1224467	+	11.15	20.06	8.72	15.98	486	884	-0.873867	3.69288e-28	1.39743e-27	GO:0005634///nucleus+++GO:0032991///protein-containing complex	GO:0046983///protein dimerization activity+++GO:0043565///sequence-specific DNA binding	GO:0016042///lipid catabolic process+++GO:0009267///cellular response to starvation+++GO:1901098///positive regulation of autophagosome maturation+++GO:0007040///lysosome organization+++GO:0045893///positive regulation of transcription, DNA-templated+++GO:0006355///regulation of transcription, DNA-templated+++GO:0001745///compound eye morphogenesis+++GO:0006959///humoral immune response
CG17806	42142	NT_033777.3	17801542	17803260	-	11.15	9.76	8.72	7.77	243	214	0.166414	0.21047	0.278976	GO:0005634///nucleus+++GO:0005654///nucleoplasm	GO:0003676///nucleic acid binding+++GO:0003700///DNA-binding transcription factor activity+++GO:0000976///transcription regulatory region sequence-specific DNA binding+++GO:0008270///zinc ion binding+++GO:0046872///metal ion binding+++GO:0043565///sequence-specific DNA binding	GO:0006355///regulation of transcription, DNA-templated+++GO:0045893///positive regulation of transcription, DNA-templated+++GO:0045892///negative regulation of transcription, DNA-templated+++GO:0045944///positive regulation of transcription by RNA polymerase II
CG9948	38757	NT_037436.4	6955991	6957440	+	11	33.02	8.6	26.3	117	375	-1.61265	2.87378e-33	1.18263e-32	GO:0005634///nucleus+++GO:0005667///transcription factor complex	GO:0003677///DNA binding	GO:0006351///transcription, DNA-templated+++GO:0006355///regulation of transcription, DNA-templated
luna	2768719	NT_033778.4	10977956	11116378	-	10.65	13.11	8.33	10.44	622.49	738.37	-0.325733	0.00088886	0.00156985	GO:0005634///nucleus	GO:0043565///sequence-specific DNA binding+++GO:0000981///DNA-binding transcription factor activity, RNA polymerase II-specific+++GO:0003676///nucleic acid binding+++GO:0046872///metal ion binding	GO:0007049///cell cycle+++GO:0051301///cell division+++GO:0035185///preblastoderm mitotic cell cycle+++GO:0007275///multicellular organism development+++GO:0000070///mitotic sister chromatid segregation+++GO:0006357///regulation of transcription by RNA polymerase II
CG11456	40309	NT_037436.4	20841987	20844340	+	10.65	5.08	8.33	4.05	215	103	1.04039	4.06638e-10	9.928e-10	GO:0005634///nucleus	GO:0000978///RNA polymerase II proximal promoter sequence-specific DNA binding+++GO:0003676///nucleic acid binding+++GO:0000981///DNA-binding transcription factor activity, RNA polymerase II-specific	GO:0006357///regulation of transcription by RNA polymerase II
CG12744	36024	NT_033778.4	9874889	9876242	+	10.59	14.66	8.29	11.68	125	174	-0.494596	0.0035249	0.00589442	GO:0005575///cellular_component+++GO:0005634///nucleus	GO:0003674///molecular_function+++GO:0046872///metal ion binding+++GO:0003676///nucleic acid binding+++GO:0003677///DNA binding	GO:0050832///defense response to fungus
CG17802	42143	NT_033777.3	17803225	17805249	-	10.43	6.84	8.16	5.44	241	159	0.584963	6.00986e-05	0.000115452	GO:0005634///nucleus	GO:0000976///transcription regulatory region sequence-specific DNA binding+++GO:0003676///nucleic acid binding+++GO:0046872///metal ion binding+++GO:0003700///DNA-binding transcription factor activity+++GO:0008270///zinc ion binding+++GO:0003677///DNA binding	GO:0006355///regulation of transcription, DNA-templated
CG9932	34701	NT_033779.5	13021868	13060140	-	10.39	16.93	8.13	13.49	1261	2015	-0.730563	1.46803e-41	6.88283e-41	GO:0035097///histone methyltransferase complex+++GO:0005634///nucleus	GO:0001227///DNA-binding transcription repressor activity, RNA polymerase II-specific+++GO:0003676///nucleic acid binding+++GO:0000978///RNA polymerase II proximal promoter sequence-specific DNA binding	GO:0000122///negative regulation of transcription by RNA polymerase II+++GO:0010468///regulation of gene expression
CG7372	39697	NT_037436.4	15619901	15624130	+	10.34	10.33	8.09	8.23	599	603	-0.0247527	0.777732	0.808188	GO:0005634///nucleus	GO:0000977///RNA polymerase II regulatory region sequence-specific DNA binding+++GO:0003676///nucleic acid binding+++GO:0003700///DNA-binding transcription factor activity	GO:0000122///negative regulation of transcription by RNA polymerase II
CG32767	31430	NC_004354.4	5071027	5084768	-	10.31	16.74	8.06	13.33	993	1733	-0.725825	1.05752e-47	5.40563e-47	GO:0005654///nucleoplasm+++GO:0005730///nucleolus+++GO:0005634///nucleus	GO:0000978///RNA polymerase II proximal promoter sequence-specific DNA binding+++GO:0001227///DNA-binding transcription repressor activity, RNA polymerase II-specific+++GO:0043565///sequence-specific DNA binding+++GO:0003700///DNA-binding transcription factor activity+++GO:0005515///protein binding+++GO:0003676///nucleic acid binding	GO:0045944///positive regulation of transcription by RNA polymerase II+++GO:0045893///positive regulation of transcription, DNA-templated+++GO:0045892///negative regulation of transcription, DNA-templated+++GO:0000122///negative regulation of transcription by RNA polymerase II
pad	41981	NT_033777.3	16342318	16345829	+	9.85	14.51	7.71	11.56	446	662	-0.584339	2.6239e-11	6.70128e-11	GO:0005634///nucleus	GO:0003676///nucleic acid binding+++GO:0008270///zinc ion binding+++GO:0003677///DNA binding	GO:0000122///negative regulation of transcription by RNA polymerase II+++GO:0008407///chaeta morphogenesis
CG31441	326139	NT_033777.3	11236286	11237624	+	9.73	9.24	7.61	7.36	158	151	0.0481907	0.754522	0.786474	GO:0005634///nucleus	GO:0003700///DNA-binding transcription factor activity+++GO:0008270///zinc ion binding+++GO:0000976///transcription regulatory region sequence-specific DNA binding+++GO:0003676///nucleic acid binding	GO:0006355///regulation of transcription, DNA-templated
Set2	32301	NC_004354.4	13413242	13421024	+	9.61	16.51	7.52	13.15	1018	1751	-0.806258	3.77448e-46	1.89263e-45	GO:0005634///nucleus+++GO:0005694///chromosome	GO:0003677///DNA binding+++GO:0051219///phosphoprotein binding+++GO:0008168///methyltransferase activity+++GO:0046975///histone methyltransferase activity (H3-K36 specific)+++GO:0018024///histone-lysine N-methyltransferase activity+++GO:0016740///transferase activity	GO:0034968///histone lysine methylation+++GO:0002168///instar larval development+++GO:0035076///ecdysone receptor-mediated signaling pathway+++GO:0006355///regulation of transcription, DNA-templated+++GO:0010452///histone H3-K36 methylation+++GO:0006325///chromatin organization+++GO:0016571///histone methylation+++GO:0035220///wing disc development+++GO:0032259///methylation
CG10366	35258	NT_033779.5	19584235	19586440	+	9.6	21.46	7.51	17.1	270	608	-1.18711	1.45446e-31	5.79749e-31	GO:0005634///nucleus+++GO:0035097///histone methyltransferase complex+++GO:0005575///cellular_component	GO:0003677///DNA binding+++GO:0008270///zinc ion binding+++GO:0003676///nucleic acid binding	GO:0010468///regulation of gene expression+++GO:0008150///biological_process
CG1663	36012	NT_033778.4	9836985	9838481	+	9.52	7.97	7.45	6.35	184	155	0.230484	0.137659	0.186718	GO:0005634///nucleus	GO:0000980///RNA polymerase II distal enhancer sequence-specific DNA binding+++GO:0001227///DNA-binding transcription repressor activity, RNA polymerase II-specific+++GO:0003676///nucleic acid binding	GO:0000122///negative regulation of transcription by RNA polymerase II
sage	41105	NT_033777.3	9262654	9264142	-	9.44	4.77	7.38	3.8	181	92	0.957621	9.0338e-08	1.99813e-07	GO:0005634///nucleus+++GO:0005700///polytene chromosome	GO:0003700///DNA-binding transcription factor activity+++GO:0000978///RNA polymerase II proximal promoter sequence-specific DNA binding+++GO:0046983///protein dimerization activity+++GO:0001228///DNA-binding transcription activator activity, RNA polymerase II-specific	GO:0006355///regulation of transcription, DNA-templated+++GO:0007431///salivary gland development+++GO:0045944///positive regulation of transcription by RNA polymerase II
CG8159	41040	NT_033777.3	8726854	8728370	+	9.4	13.03	7.36	10.38	167	233	-0.496029	0.000676512	0.0012041	GO:0005634///nucleus	GO:0003700///DNA-binding transcription factor activity+++GO:0008270///zinc ion binding+++GO:0003676///nucleic acid binding+++GO:0003677///DNA binding	GO:0006355///regulation of transcription, DNA-templated
Dlip3	53579	NT_033778.4	18128494	18130246	+	9.4	1.66	7.36	1.32	186	33	2.47917	5.52958e-27	2.04042e-26	GO:0005634///nucleus+++GO:0016604///nuclear body+++GO:0000228///nuclear chromosome	GO:0042803///protein homodimerization activity+++GO:0003700///DNA-binding transcription factor activity+++GO:0005515///protein binding+++GO:0001099///basal RNA polymerase II transcription machinery binding+++GO:0003713///transcription coactivator activity+++GO:0003677///DNA binding	GO:0042480///negative regulation of eye photoreceptor cell development+++GO:0009953///dorsal/ventral pattern formation+++GO:0007469///antennal development+++GO:0006955///immune response+++GO:0045944///positive regulation of transcription by RNA polymerase II+++GO:0006355///regulation of transcription, DNA-templated+++GO:0045316///negative regulation of compound eye photoreceptor development
br	44505	NC_004354.4	1575132	1664869	+	9.3	52.6	7.27	41.9	649	4276	-2.52692	0	0	GO:0005634///nucleus	GO:0003677///DNA binding+++GO:0000977///RNA polymerase II regulatory region sequence-specific DNA binding+++GO:0046872///metal ion binding+++GO:0003676///nucleic acid binding	GO:0001752///compound eye photoreceptor fate commitment+++GO:0030707///ovarian follicle cell development+++GO:0007275///multicellular organism development+++GO:0007552///metamorphosis+++GO:0007562///eclosion+++GO:0071390///cellular response to ecdysone+++GO:0048747///muscle fiber development+++GO:0035072///ecdysone-mediated induction of salivary gland cell autophagic cell death+++GO:0009608///res…
CG6163	39274	NT_037436.4	11361986	11364885	-	9.17	3.48	7.17	2.77	204	79	1.37209	8.37386e-14	2.31241e-13	GO:0005667///transcription factor complex+++GO:0005634///nucleus	GO:0003677///DNA binding	GO:0006355///regulation of transcription, DNA-templated+++GO:0006351///transcription, DNA-templated
apt	37734	NT_033778.4	23564891	23599526	+	9.14	36.4	7.15	29	330	1427	-2.02004	9.27964e-165	1.15831e-163	GO:0005737///cytoplasm+++GO:0005634///nucleus	GO:0000977///RNA polymerase II regulatory region sequence-specific DNA binding+++GO:0003730///mRNA 3'-UTR binding+++GO:0003700///DNA-binding transcription factor activity+++GO:0001158///enhancer sequence-specific DNA binding+++GO:0003729///mRNA binding+++GO:0001228///DNA-binding transcription activator activity, RNA polymerase II-specific+++GO:0043565///sequence-specific DNA binding	GO:0007417///central nervous system development+++GO:0007507///heart development+++GO:0046426///negative regulation of JAK-STAT cascade+++GO:0045944///positive regulation of transcription by RNA polymerase II+++GO:0048149///behavioral response to ethanol+++GO:0007427///epithelial cell migration, open tracheal system+++GO:0007274///neuromuscular synaptic transmission+++GO:0007428///primary branchi…
CG3726	31525	NC_004354.4	5917097	5941852	+	9.1	11.19	7.12	8.92	386	481	-0.325166	0.000754068	0.00133829	GO:0005634///nucleus	GO:0003677///DNA binding	GO:0006357///regulation of transcription by RNA polymerase II
chm	43928	NT_033779.5	7412417	7422736	+	9.01	19.25	7.04	15.33	342	698	-1.12271	1.32747e-29	5.11893e-29	GO:0000123///histone acetyltransferase complex+++GO:0005634///nucleus+++GO:0000790///nuclear chromatin	GO:0008270///zinc ion binding+++GO:0010485///H4 histone acetyltransferase activity+++GO:0003713///transcription coactivator activity+++GO:0016746///transferase activity, transferring acyl groups+++GO:0010484///H3 histone acetyltransferase activity+++GO:0008134///transcription factor binding+++GO:0003700///DNA-binding transcription factor activity+++GO:0016740///transferase activity+++GO:0004402//…	GO:0016458///gene silencing+++GO:0048190///wing disc dorsal/ventral pattern formation+++GO:0006355///regulation of transcription, DNA-templated+++GO:0045944///positive regulation of transcription by RNA polymerase II+++GO:0046529///imaginal disc fusion, thorax closure+++GO:0009996///negative regulation of cell fate specification+++GO:0043967///histone H4 acetylation+++GO:0016573///histone acetyla…
CG17328	34962	NT_033779.5	16299943	16301765	+	8.85	10.37	6.92	8.26	165	198	-0.25537	0.068412	0.0979107	GO:0005654///nucleoplasm+++GO:0005634///nucleus	GO:0008270///zinc ion binding+++GO:0043565///sequence-specific DNA binding+++GO:0003676///nucleic acid binding+++GO:0003700///DNA-binding transcription factor activity+++GO:0000976///transcription regulatory region sequence-specific DNA binding	GO:0045893///positive regulation of transcription, DNA-templated+++GO:0006355///regulation of transcription, DNA-templated+++GO:0045892///negative regulation of transcription, DNA-templated+++GO:0045944///positive regulation of transcription by RNA polymerase II
CG2129	31741	NC_004354.4	8145839	8147855	+	8.8	6.36	6.89	5.06	242	176	0.445367	0.00173602	0.00297624	GO:0000792///heterochromatin+++GO:0005634///nucleus	GO:0003676///nucleic acid binding+++GO:0001228///DNA-binding transcription activator activity, RNA polymerase II-specific+++GO:0000978///RNA polymerase II proximal promoter sequence-specific DNA binding	GO:0045944///positive regulation of transcription by RNA polymerase II+++GO:0006357///regulation of transcription by RNA polymerase II
vis	36372	NT_033778.4	12507896	12510615	-	8.77	0.87	6.86	0.69	213.59	22.28	3.31354	2.62916e-40	1.20637e-39	GO:0005654///nucleoplasm	GO:0003677///DNA binding	GO:0045666///positive regulation of neuron differentiation+++GO:0060041///retina development in camera-type eye+++GO:0038092///nodal signaling pathway+++GO:0000122///negative regulation of transcription by RNA polymerase II+++GO:0010470///regulation of gastrulation+++GO:0006351///transcription, DNA-templated
CG4424	42390	NT_033777.3	20026487	20028040	-	8.77	10.19	6.86	8.12	147	172	-0.243271	0.137807	0.186895	GO:0005634///nucleus	GO:0003700///DNA-binding transcription factor activity+++GO:0003676///nucleic acid binding+++GO:0000976///transcription regulatory region sequence-specific DNA binding+++GO:0008270///zinc ion binding	GO:0006355///regulation of transcription, DNA-templated
CG13775	33975	NT_033779.5	6954357	6956950	-	8.6	6.48	6.72	5.16	240	181	0.38109	0.00547858	0.00897758		GO:0046983///protein dimerization activity+++GO:0003677///DNA binding
ewg	30975	NC_004354.4	268509	279718	-	8.59	11.41	6.72	9.09	450	615	-0.435819	1.78639e-07	3.90044e-07	GO:0005634///nucleus	GO:0003700///DNA-binding transcription factor activity+++GO:0001046///core promoter sequence-specific DNA binding+++GO:0003677///DNA binding+++GO:0000978///RNA polymerase II proximal promoter sequence-specific DNA binding	GO:0006357///regulation of transcription by RNA polymerase II+++GO:0090263///positive regulation of canonical Wnt signaling pathway+++GO:0007527///adult somatic muscle development+++GO:0007517///muscle organ development+++GO:0007417///central nervous system development+++GO:0045886///negative regulation of synaptic growth at neuromuscular junction+++GO:0007560///imaginal disc morphogenesis
seq	3772396	NT_033778.4	13176553	13190086	-	8.55	4.67	6.69	3.72	598.83	298.08	0.846704	2.05566e-23	7.07263e-23	GO:0005634///nucleus+++GO:0005654///nucleoplasm	GO:0003676///nucleic acid binding	GO:0048666///neuron development+++GO:0007411///axon guidance+++GO:0007423///sensory organ development+++GO:0000122///negative regulation of transcription by RNA polymerase II+++GO:0035154///terminal cell fate specification, open tracheal system+++GO:0048813///dendrite morphogenesis+++GO:0045467///R7 cell development+++GO:0060446///branching involved in open tracheal system development+++GO:004546…
CG3281	41445	NT_033777.3	11960883	11962805	-	8.54	8.59	6.68	6.85	217	220	-0.0362559	0.807156	0.835796	GO:0005634///nucleus	GO:0008270///zinc ion binding+++GO:0000977///RNA polymerase II regulatory region sequence-specific DNA binding+++GO:0003700///DNA-binding transcription factor activity	GO:0045944///positive regulation of transcription by RNA polymerase II
CG1647	43401	NT_033777.3	28820221	28824508	+	8.53	9.76	6.67	7.77	486	560	-0.220228	0.0145483	0.0228415	GO:0005634///nucleus	GO:0000976///transcription regulatory region sequence-specific DNA binding+++GO:0003676///nucleic acid binding+++GO:0008270///zinc ion binding	GO:0006355///regulation of transcription, DNA-templated
CG12942	36158	NT_033778.4	10894459	10897222	+	8.52	9.39	6.66	7.48	290	322	-0.167516	0.158019	0.212745	GO:0005634///nucleus	GO:0000981///DNA-binding transcription factor activity, RNA polymerase II-specific+++GO:0000976///transcription regulatory region sequence-specific DNA binding+++GO:0008270///zinc ion binding+++GO:0003676///nucleic acid binding	GO:0006355///regulation of transcription, DNA-templated+++GO:0006357///regulation of transcription by RNA polymerase II
CG8388	36763	NT_033778.4	16009401	16011438	-	8.4	7.56	6.57	6.02	213	193	0.12613	0.3712	0.454879	GO:0035097///histone methyltransferase complex+++GO:0005634///nucleus	GO:0003676///nucleic acid binding+++GO:0008270///zinc ion binding+++GO:0000976///transcription regulatory region sequence-specific DNA binding+++GO:0003700///DNA-binding transcription factor activity	GO:0010468///regulation of gene expression+++GO:0006355///regulation of transcription, DNA-templated
CG5245	41530	NT_033777.3	12429560	12431235	+	8.39	5.16	6.56	4.11	184	114	0.674557	6.80438e-05	0.000130075	GO:0005634///nucleus	GO:0000981///DNA-binding transcription factor activity, RNA polymerase II-specific+++GO:0000977///RNA polymerase II regulatory region sequence-specific DNA binding+++GO:0008270///zinc ion binding+++GO:0003676///nucleic acid binding	GO:0045944///positive regulation of transcription by RNA polymerase II
CG10274	38716	NT_037436.4	6178677	6181829	-	8.29	9.25	6.48	7.37	347	390	-0.185671	0.086552	0.122458	GO:0005634///nucleus	GO:0003677///DNA binding+++GO:0008270///zinc ion binding+++GO:0003676///nucleic acid binding+++GO:0003700///DNA-binding transcription factor activity	GO:0006355///regulation of transcription, DNA-templated
bab2	44254	NT_037436.4	1140429	1177276	-	8.01	0.44	6.26	0.35	574	32	4.16074	1.03136e-128	1.05285e-127	GO:0005701///polytene chromosome chromocenter+++GO:0005634///nucleus+++GO:0005700///polytene chromosome	GO:0005515///protein binding+++GO:0003680///AT DNA binding+++GO:0003700///DNA-binding transcription factor activity+++GO:0003677///DNA binding	GO:0006355///regulation of transcription, DNA-templated+++GO:2000736///regulation of stem cell differentiation+++GO:0007478///leg disc morphogenesis+++GO:0006351///transcription, DNA-templated+++GO:0061040///female gonad morphogenesis+++GO:0007455///eye-antennal disc morphogenesis+++GO:0006357///regulation of transcription by RNA polymerase II
nerfin-2	41235	NT_033777.3	10071117	10073761	+	7.99	0	6.25	0	269	0	9.28771	3.85394e-81	2.86126e-80		GO:0003676///nucleic acid binding
ERR	38912	NT_037436.4	8183361	8186671	-	7.88	15.13	6.16	12.05	228	441	-0.968031	3.65814e-17	1.10966e-16	GO:0005634///nucleus	GO:0005496///steroid binding+++GO:0008270///zinc ion binding+++GO:0003700///DNA-binding transcription factor activity+++GO:0003677///DNA binding+++GO:0046872///metal ion binding+++GO:0043565///sequence-specific DNA binding+++GO:0003707///steroid hormone receptor activity+++GO:0004879///nuclear receptor activity	GO:0043401///steroid hormone mediated signaling pathway+++GO:0006357///regulation of transcription by RNA polymerase II+++GO:0006355///regulation of transcription, DNA-templated+++GO:0030522///intracellular receptor signaling pathway+++GO:0007283///spermatogenesis+++GO:0005975///carbohydrate metabolic process
CG17361	39548	NT_037436.4	13997191	13998055	+	7.84	4.87	6.13	3.88	88	55	0.65983	0.00687066	0.0111632	GO:0005634///nucleus+++GO:0005575///cellular_component	GO:0008270///zinc ion binding+++GO:0003676///nucleic acid binding+++GO:0003674///molecular_function	GO:0008150///biological_process
Su(H)	34881	NT_033779.5	15039488	15043334	+	7.74	15.17	6.05	12.09	280	560	-0.998807	4.815e-23	1.64588e-22	GO:0005737///cytoplasm+++GO:0005667///transcription factor complex+++GO:0032991///protein-containing complex+++GO:0005700///polytene chromosome+++GO:0005634///nucleus+++GO:0017053///transcriptional repressor complex	GO:0003677///DNA binding+++GO:0000977///RNA polymerase II regulatory region sequence-specific DNA binding+++GO:0001228///DNA-binding transcription activator activity, RNA polymerase II-specific+++GO:0061629///RNA polymerase II sequence-specific DNA-binding transcription factor binding+++GO:0001227///DNA-binding transcription repressor activity, RNA polymerase II-specific+++GO:0005515///protein bi…	GO:0048190///wing disc dorsal/ventral pattern formation+++GO:0008586///imaginal disc-derived wing vein morphogenesis+++GO:0007275///multicellular organism development+++GO:0030097///hemopoiesis+++GO:0006355///regulation of transcription, DNA-templated+++GO:0007451///dorsal/ventral lineage restriction, imaginal disc+++GO:0007616///long-term memory+++GO:0042688///crystal cell differentiation+++GO:0…
CG4854	42391	NT_033777.3	20028058	20029561	+	7.64	8.45	5.97	6.73	124	138	-0.172876	0.346546	0.428254	GO:0005634///nucleus	GO:0003700///DNA-binding transcription factor activity+++GO:0008270///zinc ion binding+++GO:0003676///nucleic acid binding+++GO:0000976///transcription regulatory region sequence-specific DNA binding	GO:0006355///regulation of transcription, DNA-templated
ash1	40133	NT_037436.4	19590773	19598755	-	7.62	9.25	5.96	7.37	810	992	-0.306352	6.99366e-06	1.41011e-05	GO:0035097///histone methyltransferase complex+++GO:0032991///protein-containing complex+++GO:0005694///chromosome+++GO:0005634///nucleus+++GO:0005700///polytene chromosome+++GO:0000785///chromatin	GO:0016740///transferase activity+++GO:0018024///histone-lysine N-methyltransferase activity+++GO:0046872///metal ion binding+++GO:0042802///identical protein binding+++GO:0042800///histone methyltransferase activity (H3-K4 specific)+++GO:0042799///histone methyltransferase activity (H4-K20 specific)+++GO:0008168///methyltransferase activity+++GO:0046974///histone methyltransferase activity (H3-K…	GO:0016571///histone methylation+++GO:0010628///positive regulation of gene expression+++GO:0048477///oogenesis+++GO:0061086///negative regulation of histone H3-K27 methylation+++GO:0034770///histone H4-K20 methylation+++GO:0097676///histone H3-K36 dimethylation+++GO:0010452///histone H3-K36 methylation+++GO:0051568///histone H3-K4 methylation+++GO:0032259///methylation+++GO:0048096///chromatin-m…
Mrtf	38338	NT_037436.4	2717615	2766536	-	7.61	6.84	5.95	5.45	754	737	0.126633	0.799364	0.828623	GO:0005575///cellular_component+++GO:0005634///nucleus+++GO:0005737///cytoplasm	GO:0033613///activating transcription factor binding+++GO:0016740///transferase activity+++GO:0030170///pyridoxal phosphate binding+++GO:0030151///molybdenum ion binding+++GO:0016829///lyase activity+++GO:0003824///catalytic activity+++GO:0003713///transcription coactivator activity+++GO:0008265///Mo-molybdopterin cofactor sulfurase activity+++GO:0001228///DNA-binding transcription activator acti…	GO:0007476///imaginal disc-derived wing morphogenesis+++GO:0006777///Mo-molybdopterin cofactor biosynthetic process+++GO:0007298///border follicle cell migration+++GO:0051302///regulation of cell division+++GO:0030036///actin cytoskeleton organization+++GO:0045944///positive regulation of transcription by RNA polymerase II+++GO:0071456///cellular response to hypoxia+++GO:0008078///mesodermal cell…
CG2678	40937	NT_033777.3	7913851	7916550	+	7.49	24.16	5.86	19.24	192	616	-1.71514	1.21056e-53	6.64922e-53	GO:0005634///nucleus+++GO:0005829///cytosol	GO:0046872///metal ion binding+++GO:0003700///DNA-binding transcription factor activity+++GO:0000976///transcription regulatory region sequence-specific DNA binding+++GO:0003676///nucleic acid binding+++GO:0008270///zinc ion binding+++GO:0003677///DNA binding	GO:0006355///regulation of transcription, DNA-templated
CG15436	33657	NT_033779.5	4463611	4465075	+	7.4	7.08	5.78	5.64	140	135	0.0353743	0.825204	0.85331	GO:0005634///nucleus	GO:0001228///DNA-binding transcription activator activity, RNA polymerase II-specific+++GO:0003676///nucleic acid binding+++GO:0008270///zinc ion binding+++GO:0003677///DNA binding	GO:0008150///biological_process+++GO:0045944///positive regulation of transcription by RNA polymerase II
CG18476	41404	NT_033777.3	11674920	11678116	-	7.26	11.31	5.68	9.01	295	463	-0.665636	3.98088e-10	9.72601e-10	GO:0005634///nucleus	GO:0003676///nucleic acid binding+++GO:0003700///DNA-binding transcription factor activity+++GO:0003677///DNA binding+++GO:0000976///transcription regulatory region sequence-specific DNA binding+++GO:0008270///zinc ion binding	GO:0006355///regulation of transcription, DNA-templated
jing	35555	NT_033778.4	6502006	6621792	+	7.15	8.73	5.59	6.96	518	675	-0.316239	2.40594e-06	4.96311e-06	GO:0035098///ESC/E(Z) complex+++GO:0005634///nucleus	GO:0046872///metal ion binding+++GO:0003676///nucleic acid binding	GO:0007418///ventral midline development+++GO:0007275///multicellular organism development+++GO:0007298///border follicle cell migration+++GO:0007382///specification of segmental identity, maxillary segment+++GO:0007417///central nervous system development+++GO:0007474///imaginal disc-derived wing vein specification+++GO:0045944///positive regulation of transcription by RNA polymerase II+++GO:000…
Lpt	37795	NT_033778.4	23898561	23903661	+	7.11	7.66	5.57	6.1	456	495	-0.131132	0.15778	0.212478	GO:0035097///histone methyltransferase complex+++GO:0008230///ecdysone receptor holocomplex+++GO:0005700///polytene chromosome+++GO:0000790///nuclear chromatin+++GO:0044666///MLL3/4 complex	GO:0008270///zinc ion binding+++GO:0003682///chromatin binding+++GO:0003713///transcription coactivator activity+++GO:0042393///histone binding+++GO:0042800///histone methyltransferase activity (H3-K4 specific)+++GO:0030374///nuclear receptor transcription coactivator activity+++GO:0046872///metal ion binding	GO:0071390///cellular response to ecdysone+++GO:0045944///positive regulation of transcription by RNA polymerase II+++GO:0035076///ecdysone receptor-mediated signaling pathway+++GO:1900114///positive regulation of histone H3-K9 trimethylation+++GO:0007474///imaginal disc-derived wing vein specification+++GO:0008586///imaginal disc-derived wing vein morphogenesis+++GO:0051568///histone H3-K4 methy…
CG11902	43070	NT_033777.3	25335257	25340088	+	6.97	4.59	5.45	3.66	446	296	0.574413	7.02446e-08	1.55861e-07	GO:0005634///nucleus	GO:0003676///nucleic acid binding+++GO:0008270///zinc ion binding+++GO:0003700///DNA-binding transcription factor activity	GO:0006355///regulation of transcription, DNA-templated
insv	33441	NT_033779.5	2575280	2576997	-	6.89	5.56	5.39	4.43	134	111	0.282979	0.164075	0.220673	GO:0005634///nucleus	GO:0043565///sequence-specific DNA binding+++GO:0005515///protein binding+++GO:0043035///chromatin insulator sequence binding+++GO:0003714///transcription corepressor activity+++GO:0003677///DNA binding	GO:0045892///negative regulation of transcription, DNA-templated+++GO:0045746///negative regulation of Notch signaling pathway
CG18011	36068	NT_033778.4	10142338	10146206	+	6.89	7.83	5.39	6.24	317	363	-0.211261	0.0589224	0.0861073	GO:0005634///nucleus	GO:0005515///protein binding+++GO:0000978///RNA polymerase II proximal promoter sequence-specific DNA binding+++GO:0003676///nucleic acid binding+++GO:0000981///DNA-binding transcription factor activity, RNA polymerase II-specific	GO:0006357///regulation of transcription by RNA polymerase II
CG1602	35684	NT_033778.4	7516923	7518936	-	6.77	5.15	5.29	4.1	175	134	0.367644	0.0246558	0.0377213	GO:0005634///nucleus+++GO:0005654///nucleoplasm	GO:0003700///DNA-binding transcription factor activity+++GO:0003677///DNA binding+++GO:0003676///nucleic acid binding+++GO:0043565///sequence-specific DNA binding	GO:0045892///negative regulation of transcription, DNA-templated+++GO:0045893///positive regulation of transcription, DNA-templated+++GO:0045944///positive regulation of transcription by RNA polymerase II
CG17801	42144	NT_033777.3	17805679	17807085	-	6.59	0.06	5.16	0.05	107	1	6.6893	5.66612e-31	2.24071e-30	GO:0005634///nucleus	GO:0044212///transcription regulatory region DNA binding+++GO:0003676///nucleic acid binding+++GO:0000981///DNA-binding transcription factor activity, RNA polymerase II-specific	GO:0006357///regulation of transcription by RNA polymerase II+++GO:0006355///regulation of transcription, DNA-templated
CG18262	31745	NC_004354.4	8152948	8154533	+	6.45	6.77	5.04	5.4	138	146	-0.0995357	0.578836	0.626983	GO:0005634///nucleus	GO:0043565///sequence-specific DNA binding+++GO:0003700///DNA-binding transcription factor activity+++GO:0003676///nucleic acid binding	GO:0006355///regulation of transcription, DNA-templated+++GO:0010628///positive regulation of gene expression
Met	32114	NC_004354.4	11616124	11621280	+	6.44	8.91	5.03	7.1	356	519	-0.497261	1.47111e-08	3.36842e-08	GO:0005634///nucleus	GO:0005500///juvenile hormone binding+++GO:0046982///protein heterodimerization activity+++GO:0004880///juvenile hormone receptor activity+++GO:0042803///protein homodimerization activity+++GO:0008134///transcription factor binding	GO:0043069///negative regulation of programmed cell death+++GO:0045944///positive regulation of transcription by RNA polymerase II+++GO:0006355///regulation of transcription, DNA-templated+++GO:0050793///regulation of developmental process+++GO:0006351///transcription, DNA-templated
dl	35047	NT_033779.5	17436830	17450364	-	6.44	87.07	5.04	69.36	253	3524	-3.78261	0	0	GO:0033256///I-kappaB/NF-kappaB complex+++GO:0005829///cytosol+++GO:0005634///nucleus+++GO:0005654///nucleoplasm+++GO:0071212///subsynaptic reticulum+++GO:0031594///neuromuscular junction+++GO:0005737///cytoplasm	GO:0070379///high mobility group box 1 binding+++GO:0001077///proximal promoter DNA-binding transcription activator activity, RNA polymerase II-specific+++GO:0070491///repressing transcription factor binding+++GO:0003682///chromatin binding+++GO:0042802///identical protein binding+++GO:0043565///sequence-specific DNA binding+++GO:0000977///RNA polymerase II regulatory region sequence-specific DNA…	GO:0007501///mesodermal cell fate specification+++GO:0035006///melanization defense response+++GO:0038061///NIK/NF-kappaB signaling+++GO:0035206///regulation of hemocyte proliferation+++GO:0006952///defense response+++GO:0006964///positive regulation of biosynthetic process of antibacterial peptides active against Gram-negative bacteria+++GO:0034097///response to cytokine+++GO:0045892///negative …
Elba2	33442	NT_033779.5	2577687	2579179	+	6.32	3.07	4.94	2.44	127	62	1.01763	2.65634e-06	5.46466e-06	GO:0005704///polytene chromosome band+++GO:0005677///chromatin silencing complex+++GO:0005634///nucleus	GO:0043035///chromatin insulator sequence binding+++GO:0003682///chromatin binding+++GO:0043565///sequence-specific DNA binding+++GO:0003677///DNA binding	GO:0045892///negative regulation of transcription, DNA-templated+++GO:0006325///chromatin organization+++GO:0006342///chromatin silencing
CG15073	37155	NT_033778.4	18705977	18708226	+	6.32	7.09	4.94	5.65	177	200	-0.19374	0.201708	0.267969	GO:0005634///nucleus+++GO:0035097///histone methyltransferase complex	GO:0008270///zinc ion binding+++GO:0003700///DNA-binding transcription factor activity+++GO:0003676///nucleic acid binding	GO:0006355///regulation of transcription, DNA-templated+++GO:0010468///regulation of gene expression
CG6765	38971	NT_037436.4	8512767	8518738	+	6.3	0.99	4.93	0.79	295.9	46.86	2.64166	2.4597e-45	1.21714e-44	GO:0005634///nucleus	GO:0003676///nucleic acid binding+++GO:0003674///molecular_function	GO:0006357///regulation of transcription by RNA polymerase II
CG6683	38970	NT_037436.4	8513874	8514921	-	6.24	5.2	4.88	4.15	81	68	0.23377	0.316096	0.392697	GO:0005667///transcription factor complex+++GO:0005634///nucleus+++GO:0005575///cellular_component	GO:0003674///molecular_function+++GO:0003677///DNA binding	GO:0008150///biological_process
CG17568	35198	NT_033779.5	19179749	19181702	-	6.17	6.56	4.82	5.23	154	165	-0.117778	0.483322	0.57835	GO:0005634///nucleus	GO:0003714///transcription corepressor activity+++GO:0008270///zinc ion binding+++GO:0003676///nucleic acid binding	GO:0000122///negative regulation of transcription by RNA polymerase II
CG17186	42363	NT_033777.3	19875974	19877514	-	6.07	6.68	4.75	5.32	121	134	-0.163499	0.37375	0.457844	GO:0005575///cellular_component	GO:0003676///nucleic acid binding+++GO:0003674///molecular_function	GO:0008150///biological_process
prg	34177	NT_033779.5	8464488	8466694	+	5.92	10.36	4.63	8.25	160	282	-0.833382	2.96252e-09	6.97589e-09	GO:0005634///nucleus	GO:0003676///nucleic acid binding+++GO:0008270///zinc ion binding
Camta	35974	NT_033778.4	9446046	9480076	+	5.91	8.85	4.62	7.05	594	875	-0.60973	4.87424e-14	1.35596e-13	GO:0005634///nucleus	GO:0043565///sequence-specific DNA binding+++GO:0003677///DNA binding+++GO:0001228///DNA-binding transcription activator activity, RNA polymerase II-specific+++GO:0005516///calmodulin binding+++GO:0042803///protein homodimerization activity+++GO:0003700///DNA-binding transcription factor activity	GO:0045893///positive regulation of transcription, DNA-templated+++GO:0045944///positive regulation of transcription by RNA polymerase II+++GO:0009416///response to light stimulus+++GO:0016059///deactivation of rhodopsin mediated signaling
CG10631	35262	NT_033779.5	19742817	19756904	-	5.9	11.31	4.62	9.01	1006	1942	-0.963634	1.11299e-69	7.32834e-69	GO:0005634///nucleus	GO:0003677///DNA binding+++GO:0003714///transcription corepressor activity+++GO:0003676///nucleic acid binding	GO:0000122///negative regulation of transcription by RNA polymerase II
croc	40374	NT_037436.4	21474133	21476479	-	5.63	0.03	4.4	0.02	181	1	7.78136	7.15768e-53	3.88291e-52	GO:0005634///nucleus	GO:0003677///DNA binding+++GO:0043565///sequence-specific DNA binding+++GO:0003700///DNA-binding transcription factor activity+++GO:0000981///DNA-binding transcription factor activity, RNA polymerase II-specific	GO:0009653///anatomical structure morphogenesis+++GO:0007275///multicellular organism development+++GO:0006357///regulation of transcription by RNA polymerase II+++GO:0006355///regulation of transcription, DNA-templated+++GO:0030154///cell differentiation+++GO:0007380///specification of segmental identity, head
Snoo	5740414	NT_033779.5	7891187	7984196	-	5.59	15.65	4.37	12.46	479.53	1432.64	-1.5116	4.45534e-112	4.19455e-111	GO:0005737///cytoplasm+++GO:0005634///nucleus	GO:0046332///SMAD binding	GO:0048666///neuron development+++GO:0048813///dendrite morphogenesis+++GO:0090099///negative regulation of decapentaplegic signaling pathway+++GO:0030514///negative regulation of BMP signaling pathway+++GO:0030512///negative regulation of transforming growth factor beta receptor signaling pathway+++GO:0045596///negative regulation of cell differentiation
CG2712	31267	NC_004354.4	2732469	2734402	+	5.56	11.84	4.34	9.43	136	292	-1.11956	1.19975e-14	3.40774e-14	GO:0005634///nucleus	GO:0008270///zinc ion binding+++GO:0003700///DNA-binding transcription factor activity+++GO:0005515///protein binding+++GO:0003676///nucleic acid binding+++GO:0000976///transcription regulatory region sequence-specific DNA binding	GO:0006355///regulation of transcription, DNA-templated
l(3)neo38	41423	NT_033777.3	11765038	11779128	-	5.54	0.37	4.33	0.29	327	17	3.90024	3.42786e-75	2.38209e-74	GO:0005634///nucleus+++GO:0000792///heterochromatin	GO:0000981///DNA-binding transcription factor activity, RNA polymerase II-specific+++GO:0003676///nucleic acid binding	GO:0006357///regulation of transcription by RNA polymerase II+++GO:0031935///regulation of chromatin silencing
CG7101	32875	NC_004354.4	18830591	18832123	+	5.48	4.17	4.28	3.32	107	82	0.366428	0.0802576	0.113951	GO:0005634///nucleus	GO:0000976///transcription regulatory region sequence-specific DNA binding+++GO:0003676///nucleic acid binding	GO:0006351///transcription, DNA-templated
E(spl)mbeta-HLH	43152	NT_033777.3	26005046	26006023	-	5.46	21.64	4.27	17.24	70	279	-2.01345	2.57666e-31	1.02319e-30	GO:0005634///nucleus	GO:0003700///DNA-binding transcription factor activity+++GO:0003677///DNA binding+++GO:1990837///sequence-specific double-stranded DNA binding+++GO:0043565///sequence-specific DNA binding+++GO:0000977///RNA polymerase II regulatory region sequence-specific DNA binding+++GO:0003714///transcription corepressor activity+++GO:0001227///DNA-binding transcription repressor activity, RNA polymerase II-s…	GO:0007399///nervous system development+++GO:1902692///regulation of neuroblast proliferation+++GO:0050767///regulation of neurogenesis+++GO:0006355///regulation of transcription, DNA-templated+++GO:0000122///negative regulation of transcription by RNA polymerase II+++GO:0007275///multicellular organism development+++GO:0002052///positive regulation of neuroblast proliferation+++GO:0001756///somi…
CG18764	59239	NT_033777.3	11626889	11628452	+	5.42	5.92	4.24	4.71	100	110	-0.151663	0.448294	0.539993	GO:0005634///nucleus	GO:0008270///zinc ion binding+++GO:0003676///nucleic acid binding+++GO:0000976///transcription regulatory region sequence-specific DNA binding+++GO:0003700///DNA-binding transcription factor activity	GO:0006355///regulation of transcription, DNA-templated
CG16863	34784	NT_033779.5	13790959	13793264	+	5.26	3.6	4.12	2.87	158	109	0.521594	0.00347776	0.00581836	GO:0005634///nucleus	GO:0003677///DNA binding	GO:0006357///regulation of transcription by RNA polymerase II
CG3032	31648	NC_004354.4	7012239	7013881	-	5.18	2.65	4.05	2.11	103	55	0.940679	0.00016053	0.000299271	GO:0005634///nucleus	GO:0003700///DNA-binding transcription factor activity+++GO:0000976///transcription regulatory region sequence-specific DNA binding+++GO:0003676///nucleic acid binding+++GO:0008270///zinc ion binding	GO:0006355///regulation of transcription, DNA-templated
ATbp	5740592	NC_004354.4	23106003	23108331	+	5.15	8.63	4.03	6.88	160	270	-0.771629	5.75166e-08	1.28349e-07	GO:0005634///nucleus	GO:0003677///DNA binding+++GO:0003676///nucleic acid binding+++GO:0046872///metal ion binding	GO:0045944///positive regulation of transcription by RNA polymerase II+++GO:0006351///transcription, DNA-templated+++GO:0006357///regulation of transcription by RNA polymerase II+++GO:0006355///regulation of transcription, DNA-templated
Glut4EF	41217	NT_033777.3	9874681	9995364	+	5.13	16.62	4.01	13.24	361	1333	-1.72323	5.58322e-133	5.88192e-132	GO:0016020///membrane+++GO:0016021///integral component of membrane	GO:0003676///nucleic acid binding	GO:0008643///carbohydrate transport
sqz	42300	NT_033777.3	19164211	19170576	+	5.02	15.25	3.93	12.15	226	692	-1.62836	9.06956e-57	5.19564e-56	GO:0005634///nucleus	GO:0046872///metal ion binding+++GO:0003676///nucleic acid binding	GO:0007399///nervous system development+++GO:0070983///dendrite guidance+++GO:0014019///neuroblast development+++GO:0007275///multicellular organism development+++GO:0048666///neuron development+++GO:0030154///cell differentiation
CG3407	33606	NT_033779.5	3810801	3813410	-	4.98	6.8	3.89	5.41	165	227	-0.475858	0.00124382	0.00215839	GO:0005634///nucleus	GO:0003676///nucleic acid binding+++GO:0000981///DNA-binding transcription factor activity, RNA polymerase II-specific+++GO:0000978///RNA polymerase II proximal promoter sequence-specific DNA binding	GO:0006357///regulation of transcription by RNA polymerase II
bcd	40830	NT_033777.3	6755842	6759466	-	4.84	0	3.79	0	168	0	8.56605	6.01646e-51	3.20118e-50	GO:0005634///nucleus+++GO:0005854///nascent polypeptide-associated complex	GO:0003723///RNA binding+++GO:0045182///translation regulator activity+++GO:0003677///DNA binding+++GO:0000981///DNA-binding transcription factor activity, RNA polymerase II-specific+++GO:0000978///RNA polymerase II proximal promoter sequence-specific DNA binding+++GO:0005515///protein binding+++GO:0003700///DNA-binding transcription factor activity+++GO:0008565///protein transporter activity+++G…	GO:0048477///oogenesis+++GO:0007275///multicellular organism development+++GO:0007318///pole plasm protein localization+++GO:0008595///anterior/posterior axis specification, embryo+++GO:0008358///maternal determination of anterior/posterior axis, embryo+++GO:0007317///regulation of pole plasm oskar mRNA localization+++GO:0045944///positive regulation of transcription by RNA polymerase II+++GO:007…
CG13123	34303	NT_033779.5	9791961	9793107	-	4.67	4.06	3.65	3.23	66	58	0.176362	0.50835	0.555374	GO:0005634///nucleus+++GO:0005575///cellular_component	GO:0043565///sequence-specific DNA binding+++GO:0001228///DNA-binding transcription activator activity, RNA polymerase II-specific+++GO:0003674///molecular_function+++GO:0001227///DNA-binding transcription repressor activity, RNA polymerase II-specific+++GO:0003676///nucleic acid binding+++GO:0008270///zinc ion binding	GO:0008150///biological_process+++GO:0045944///positive regulation of transcription by RNA polymerase II+++GO:0000122///negative regulation of transcription by RNA polymerase II+++GO:0045892///negative regulation of transcription, DNA-templated
CG10669	43069	NT_033777.3	25331363	25335243	-	4.56	2.85	3.56	2.27	191	122	0.649185	0.000131411	0.000246206	GO:0005634///nucleus	GO:0003700///DNA-binding transcription factor activity+++GO:0003677///DNA binding+++GO:0003676///nucleic acid binding+++GO:0008270///zinc ion binding	GO:0006355///regulation of transcription, DNA-templated
CG10147	38733	NT_037436.4	6486167	6488424	-	4.55	2.94	3.56	2.34	126	87	0.605369	0.00926506	0.0148362	GO:0005634///nucleus	GO:0003700///DNA-binding transcription factor activity+++GO:0000976///transcription regulatory region sequence-specific DNA binding+++GO:0008270///zinc ion binding+++GO:0003676///nucleic acid binding	GO:0006355///regulation of transcription, DNA-templated
CG11398	31070	NC_004354.4	1211989	1215156	-	4.35	1.3	3.4	1.03	90	40	1.72289	1.25879e-05	2.50686e-05	GO:0005634///nucleus	GO:0000978///RNA polymerase II proximal promoter sequence-specific DNA binding+++GO:0003676///nucleic acid binding+++GO:0001227///DNA-binding transcription repressor activity, RNA polymerase II-specific	GO:0000122///negative regulation of transcription by RNA polymerase II+++GO:0048813///dendrite morphogenesis
CG14860	41803	NT_033777.3	14894784	14896446	+	4.3	2.25	3.36	1.79	93	49	0.908502	0.000262104	0.000480053		GO:0003676///nucleic acid binding+++GO:0003677///DNA binding
CG10959	31743	NC_004354.4	8148783	8150686	+	4.09	4.06	3.2	3.24	102	102	-0.0179219	0.944996	0.96806	GO:0005634///nucleus	GO:0046872///metal ion binding+++GO:0003700///DNA-binding transcription factor activity+++GO:0001227///DNA-binding transcription repressor activity, RNA polymerase II-specific+++GO:0003676///nucleic acid binding+++GO:0003677///DNA binding	GO:0006355///regulation of transcription, DNA-templated+++GO:0000122///negative regulation of transcription by RNA polymerase II
CG44002	33535	NT_033779.5	3169820	3171092	-	4	8.95	3.13	7.13	68	153	-1.18774	5.00112e-09	1.1677e-08	GO:0005634///nucleus	GO:0003676///nucleic acid binding+++GO:0003677///DNA binding+++GO:0008270///zinc ion binding	GO:0008150///biological_process
Eip74EF	39962	NT_037436.4	17558672	17619325	-	3.44	9.5	2.69	7.57	249	676	-1.49269	2.71576e-47	1.38015e-46	GO:0005634///nucleus	GO:0043565///sequence-specific DNA binding+++GO:0003700///DNA-binding transcription factor activity+++GO:0001228///DNA-binding transcription activator activity, RNA polymerase II-specific+++GO:0003677///DNA binding+++GO:0000981///DNA-binding transcription factor activity, RNA polymerase II-specific	GO:0006914///autophagy+++GO:0008219///cell death+++GO:0006357///regulation of transcription by RNA polymerase II+++GO:0035071///salivary gland cell autophagic cell death+++GO:0007275///multicellular organism development+++GO:0040034///regulation of development, heterochronic+++GO:0048477///oogenesis+++GO:0006355///regulation of transcription, DNA-templated+++GO:0030154///cell differentiation+++GO…
CG30403	246595	NT_033778.4	21709895	21711613	-	3.31	2.76	2.59	2.2	56	47	0.235449	0.404736	0.491628	GO:0005634///nucleus+++GO:0005575///cellular_component	GO:0003677///DNA binding	GO:0008150///biological_process
ranshi	41041	NT_033777.3	8728367	8729693	-	2.99	3.23	2.34	2.57	46	50	-0.13526	0.650292	0.689287	GO:0005634///nucleus+++GO:0035145///exon-exon junction complex	GO:0008270///zinc ion binding+++GO:0003700///DNA-binding transcription factor activity+++GO:0003676///nucleic acid binding+++GO:0003677///DNA binding	GO:0030706///germarium-derived oocyte differentiation+++GO:0006355///regulation of transcription, DNA-templated+++GO:0009994///oocyte differentiation
klu	39228	NT_037436.4	10981171	11009188	-	2.85	0.41	2.23	0.32	186	24	2.8009	3.82352e-32	1.5392e-31	GO:0005634///nucleus	GO:0035326///enhancer binding+++GO:0001227///DNA-binding transcription repressor activity, RNA polymerase II-specific+++GO:0000977///RNA polymerase II regulatory region sequence-specific DNA binding+++GO:0043565///sequence-specific DNA binding+++GO:0003676///nucleic acid binding	GO:0046672///positive regulation of compound eye retinal cell programmed cell death+++GO:0030536///larval feeding behavior+++GO:0016360///sensory organ precursor cell fate determination+++GO:0022008///neurogenesis+++GO:2000035///regulation of stem cell division+++GO:1902692///regulation of neuroblast proliferation+++GO:0097150///neuronal stem cell population maintenance+++GO:0045466///R7 cell dif…
CG42726	318709	NT_033777.3	15348048	15350391	+	2.8	3.22	2.19	2.57	87.5	101.5	-0.230837	0.278104	0.34908	GO:0005575///cellular_component	GO:0003674///molecular_function+++GO:0003676///nucleic acid binding	GO:0008150///biological_process
fd19B	33010	NC_004354.4	20091428	20092408	-	2.8	0.15	2.19	0.12	36	2	4.18982	3.36272e-09	7.90412e-09	GO:0005634///nucleus	GO:0000981///DNA-binding transcription factor activity, RNA polymerase II-specific+++GO:0043565///sequence-specific DNA binding+++GO:0003700///DNA-binding transcription factor activity+++GO:0003677///DNA binding	GO:0030154///cell differentiation+++GO:0006357///regulation of transcription by RNA polymerase II+++GO:0006355///regulation of transcription, DNA-templated+++GO:0009653///anatomical structure morphogenesis
CG17803	42141	NT_033777.3	17798877	17801512	-	2.62	1.88	2.05	1.49	74	53	0.460312	0.0711216	0.101651	GO:0005634///nucleus	GO:0003676///nucleic acid binding+++GO:0000976///transcription regulatory region sequence-specific DNA binding+++GO:0008270///zinc ion binding+++GO:0003700///DNA-binding transcription factor activity	GO:0006355///regulation of transcription, DNA-templated
Plzf	34622	NT_033779.5	12046711	12048918	-	2.56	2.4	2	1.91	72	67	0.0664274	0.714866	0.74929	GO:0005634///nucleus	GO:0003676///nucleic acid binding	GO:0007265///Ras protein signal transduction+++GO:0007474///imaginal disc-derived wing vein specification
CG8089	36679	NT_033778.4	15145825	15147824	-	2.42	6.78	1.89	5.4	66	186	-1.51457	7.77666e-15	2.22205e-14	GO:0005575///cellular_component	GO:0003674///molecular_function+++GO:0008270///zinc ion binding+++GO:0046872///metal ion binding+++GO:0003676///nucleic acid binding	GO:0008150///biological_process
Rfx	41266	NT_033777.3	10361760	10378068	-	2.07	4.92	1.62	3.92	128	321	-1.27486	9.06042e-21	2.96341e-20	GO:0005634///nucleus	GO:0043565///sequence-specific DNA binding+++GO:0000978///RNA polymerase II proximal promoter sequence-specific DNA binding+++GO:0003700///DNA-binding transcription factor activity+++GO:0003677///DNA binding	GO:0048813///dendrite morphogenesis+++GO:0007605///sensory perception of sound+++GO:0006357///regulation of transcription by RNA polymerase II+++GO:0006355///regulation of transcription, DNA-templated+++GO:0007399///nervous system development
Kah	38072	NT_037436.4	582824	589274	-	1.95	4.57	1.53	3.64	76	179	-1.25041	4.01146e-11	1.01711e-10	GO:0000228///nuclear chromosome+++GO:0005634///nucleus	GO:0003676///nucleic acid binding+++GO:0003700///DNA-binding transcription factor activity+++GO:0003677///DNA binding	GO:0006355///regulation of transcription, DNA-templated
zfh2	43795	NC_004353.4	501810	540874	+	1.77	0.01	1.38	0.01	253	2	7.10852	1.9053e-72	1.29165e-71	GO:0005634///nucleus	GO:0000977///RNA polymerase II regulatory region sequence-specific DNA binding+++GO:0003677///DNA binding+++GO:0044212///transcription regulatory region DNA binding+++GO:0000978///RNA polymerase II proximal promoter sequence-specific DNA binding+++GO:0043565///sequence-specific DNA binding+++GO:0046872///metal ion binding+++GO:0003676///nucleic acid binding	GO:0007399///nervous system development+++GO:0007476///imaginal disc-derived wing morphogenesis+++GO:0000122///negative regulation of transcription by RNA polymerase II+++GO:0006355///regulation of transcription, DNA-templated+++GO:0045893///positive regulation of transcription, DNA-templated+++GO:0035220///wing disc development
ci	43767	NC_004353.4	47710	57041	-	1.69	0.3	1.32	0.24	116	22	2.45943	1.19818e-16	3.58909e-16	GO:0032991///protein-containing complex+++GO:0005887///integral component of plasma membrane+++GO:0045202///synapse+++GO:0005918///septate junction+++GO:0098793///presynapse+++GO:0061689///tricellular tight junction+++GO:0005634///nucleus+++GO:0005829///cytosol+++GO:0035301///Hedgehog signaling complex+++GO:0005654///nucleoplasm+++GO:0009986///cell surface+++GO:0005886///plasma membrane+++GO:0016…	GO:0003676///nucleic acid binding+++GO:0038023///signaling receptor activity+++GO:0042043///neurexin family protein binding+++GO:0042802///identical protein binding+++GO:0043565///sequence-specific DNA binding+++GO:0000981///DNA-binding transcription factor activity, RNA polymerase II-specific+++GO:0016787///hydrolase activity+++GO:0000977///RNA polymerase II regulatory region sequence-specific D…	GO:0048813///dendrite morphogenesis+++GO:0048515///spermatid differentiation+++GO:0048592///eye morphogenesis+++GO:0060914///heart formation+++GO:0002385///mucosal immune response+++GO:0008065///establishment of blood-nerve barrier+++GO:0030858///positive regulation of epithelial cell differentiation+++GO:1903688///positive regulation of border follicle cell migration+++GO:0006355///regulation of…
CG10431	35157	NT_033779.5	18974710	18978187	+	1.53	0.7	1.19	0.56	61	26	1.08746	0.000187831	0.000348995	GO:0005634///nucleus	GO:0000976///transcription regulatory region sequence-specific DNA binding+++GO:0003677///DNA binding+++GO:0008270///zinc ion binding+++GO:0003676///nucleic acid binding	GO:0048813///dendrite morphogenesis+++GO:0006355///regulation of transcription, DNA-templated
CG7386	38719	NT_037436.4	6189745	6192049	+	1.46	1.32	1.15	1.05	45	41	0.131245	0.701354	0.736226	GO:0005634///nucleus	GO:0003700///DNA-binding transcription factor activity+++GO:0003676///nucleic acid binding+++GO:0003677///DNA binding+++GO:0008270///zinc ion binding	GO:0006355///regulation of transcription, DNA-templated
pdm3	35813	NT_033778.4	8327490	8396280	+	1.45	0.25	1.13	0.2	104	16	2.49825	4.85546e-17	1.46821e-16	GO:0005634///nucleus	GO:0003700///DNA-binding transcription factor activity+++GO:0003677///DNA binding	GO:0006355///regulation of transcription, DNA-templated+++GO:0007411///axon guidance+++GO:0007409///axonogenesis+++GO:0007412///axon target recognition+++GO:0007608///sensory perception of smell
pnr	44849	NT_033777.3	16026079	16041796	+	1.41	221.13	1.1	176.15	55	8652	-7.32316	0	0	GO:0005634///nucleus	GO:0043565///sequence-specific DNA binding+++GO:0003700///DNA-binding transcription factor activity+++GO:0046872///metal ion binding+++GO:0001103///RNA polymerase II repressing transcription factor binding+++GO:0000981///DNA-binding transcription factor activity, RNA polymerase II-specific+++GO:0016251///RNA polymerase II general transcription initiation factor activity+++GO:0008270///zinc ion bi…	GO:0035050///embryonic heart tube development+++GO:0060047///heart contraction+++GO:0035051///cardiocyte differentiation+++GO:0006355///regulation of transcription, DNA-templated+++GO:0000122///negative regulation of transcription by RNA polymerase II+++GO:0008407///chaeta morphogenesis+++GO:0022416///chaeta development+++GO:0007492///endoderm development+++GO:0007398///ectoderm development+++GO:…
cad	35341	NT_033779.5	20770731	20783135	+	1.36	0.03	1.07	0.02	46	1	5.74147	4.34286e-13	1.17433e-12	GO:0005737///cytoplasm+++GO:0005634///nucleus	GO:0003700///DNA-binding transcription factor activity+++GO:0000977///RNA polymerase II regulatory region sequence-specific DNA binding	GO:0009948///anterior/posterior axis specification+++GO:0035215///genital disc development+++GO:0007379///segment specification+++GO:0009887///animal organ morphogenesis+++GO:0045893///positive regulation of transcription, DNA-templated+++GO:0007487///analia development+++GO:0007443///Malpighian tubule morphogenesis+++GO:0030154///cell differentiation+++GO:0010004///gastrulation involving germ ba…
CG10654	39428	NT_037436.4	12505374	12507840	-	1.18	0.06	0.92	0.04	26	1	4.52356	2.4487e-07	5.31131e-07	GO:0005634///nucleus	GO:0003700///DNA-binding transcription factor activity+++GO:0008270///zinc ion binding+++GO:0000976///transcription regulatory region sequence-specific DNA binding+++GO:0003676///nucleic acid binding	GO:0006355///regulation of transcription, DNA-templated
tx	43190	NT_033777.3	26440778	26448991	+	1.18	3.48	0.92	2.77	39	116	-1.59018	2.04394e-10	5.06657e-10	GO:0005815///microtubule organizing center+++GO:0005737///cytoplasm+++GO:0005813///centrosome+++GO:0005856///cytoskeleton+++GO:0005634///nucleus	GO:1990472///piRNA dual-strand cluster binding+++GO:0043425///bHLH transcription factor binding+++GO:0046982///protein heterodimerization activity+++GO:0046983///protein dimerization activity+++GO:0070888///E-box binding+++GO:0000981///DNA-binding transcription factor activity, RNA polymerase II-specific+++GO:0005515///protein binding+++GO:0003677///DNA binding	GO:0007293///germarium-derived egg chamber formation+++GO:0048477///oogenesis+++GO:0034587///piRNA metabolic process+++GO:0007525///somatic muscle development+++GO:0006357///regulation of transcription by RNA polymerase II+++GO:0033627///cell adhesion mediated by integrin+++GO:0016203///muscle attachment+++GO:0030720///oocyte localization involved in germarium-derived egg chamber formation+++GO:0…
Blimp-1	38638	NT_037436.4	5630983	5652094	+	1.16	0.02	0.9	0.01	71	1	6.49185	2.20374e-20	7.14791e-20	GO:0005737///cytoplasm+++GO:0005634///nucleus	GO:0000977///RNA polymerase II regulatory region sequence-specific DNA binding+++GO:0031490///chromatin DNA binding+++GO:0003676///nucleic acid binding+++GO:0042826///histone deacetylase binding+++GO:0043565///sequence-specific DNA binding+++GO:0001227///DNA-binding transcription repressor activity, RNA polymerase II-specific	GO:0071390///cellular response to ecdysone+++GO:0035152///regulation of tube architecture, open tracheal system+++GO:0045165///cell fate commitment+++GO:0035074///pupation+++GO:0000122///negative regulation of transcription by RNA polymerase II
CG14441	31611	NC_004354.4	6699508	6719389	+	1.1	0.15	0.86	0.12	91	12	2.8413	2.87102e-16	8.50807e-16	GO:0005634///nucleus+++GO:0005575///cellular_component	GO:0008270///zinc ion binding+++GO:0003676///nucleic acid binding+++GO:0003674///molecular_function	GO:0008150///biological_process
scro	3355151	NT_037436.4	24724162	24758036	+	0.99	6.81	0.78	5.43	26	170	-2.79941	1.16108e-27	4.33449e-27	GO:0005634///nucleus	GO:0003677///DNA binding+++GO:0043565///sequence-specific DNA binding	GO:0048813///dendrite morphogenesis+++GO:0006355///regulation of transcription, DNA-templated
bowl	33602	NT_033779.5	3771700	3784121	+	0.95	34.25	0.74	27.28	45	1639	-5.20417	0	0	GO:0005634///nucleus	GO:0046872///metal ion binding+++GO:0000981///DNA-binding transcription factor activity, RNA polymerase II-specific+++GO:0003676///nucleic acid binding+++GO:0000977///RNA polymerase II regulatory region sequence-specific DNA binding	GO:0007480///imaginal disc-derived leg morphogenesis+++GO:0035220///wing disc development+++GO:0048617///embryonic foregut morphogenesis+++GO:0007442///hindgut morphogenesis+++GO:0045892///negative regulation of transcription, DNA-templated+++GO:0000122///negative regulation of transcription by RNA polymerase II+++GO:0045893///positive regulation of transcription, DNA-templated+++GO:0048619///emb…
CG4318	32266	NC_004354.4	13153461	13154924	-	0.91	0.96	0.72	0.76	18	19	-0.0780025	0.847958	0.875293	GO:0005634///nucleus	GO:0003676///nucleic acid binding+++GO:0003700///DNA-binding transcription factor activity+++GO:0008270///zinc ion binding+++GO:0000976///transcription regulatory region sequence-specific DNA binding	GO:0006355///regulation of transcription, DNA-templated
btn	42664	NT_033777.3	22586149	22586625	-	0.87	0	0.68	0	5	0	6.08746	0.0321632	0.0482815	GO:0005634///nucleus	GO:0003677///DNA binding+++GO:0001228///DNA-binding transcription activator activity, RNA polymerase II-specific+++GO:0043565///sequence-specific DNA binding	GO:0006355///regulation of transcription, DNA-templated+++GO:0048085///adult chitin-containing cuticle pigmentation+++GO:0045944///positive regulation of transcription by RNA polymerase II
Eip93F	44936	NT_033777.3	21949114	22014539	+	0.82	2.88	0.64	2.29	130	472	-1.8392	2.00826e-47	1.02406e-46	GO:0005700///polytene chromosome+++GO:0005634///nucleus+++GO:0035327///transcriptionally active chromatin	GO:0003677///DNA binding	GO:0045893///positive regulation of transcription, DNA-templated+++GO:0071456///cellular response to hypoxia
CG31612	35427	NT_033779.5	21762314	21795447	-	0.8	9.55	0.63	7.61	38	448	-3.59447	4.362e-91	3.52135e-90	GO:0005634///nucleus	GO:0003676///nucleic acid binding+++GO:0003674///molecular_function	GO:0010571///positive regulation of nuclear cell cycle DNA replication
CG4328	39405	NT_037436.4	12290956	12296123	-	0.78	0	0.61	0	21	0	5.93074	5.29958e-07	1.12904e-06	GO:0005634///nucleus	GO:0046872///metal ion binding+++GO:0005515///protein binding+++GO:0043565///sequence-specific DNA binding+++GO:0003677///DNA binding	GO:0006355///regulation of transcription, DNA-templated
SoxN	44275	NT_033779.5	8825645	8829670	+	0.77	0.05	0.6	0.04	43	3	3.90689	3.0027e-10	7.37892e-10	GO:0005634///nucleus+++GO:0044798///nuclear transcription factor complex	GO:0005515///protein binding+++GO:0031490///chromatin DNA binding+++GO:0000981///DNA-binding transcription factor activity, RNA polymerase II-specific+++GO:0003677///DNA binding	GO:0030154///cell differentiation+++GO:0006355///regulation of transcription, DNA-templated+++GO:0050767///regulation of neurogenesis+++GO:0090090///negative regulation of canonical Wnt signaling pathway+++GO:0007367///segment polarity determination+++GO:0007399///nervous system development+++GO:0045944///positive regulation of transcription by RNA polymerase II+++GO:0007417///central nervous sys…
CG4496	34000	NT_033779.5	7185461	7190010	-	0.69	3.79	0.54	3.02	22	116	-2.48352	4.78122e-17	1.44617e-16	GO:0005634///nucleus	GO:0000977///RNA polymerase II regulatory region sequence-specific DNA binding+++GO:0000981///DNA-binding transcription factor activity, RNA polymerase II-specific+++GO:0003676///nucleic acid binding+++GO:0008270///zinc ion binding	GO:0045944///positive regulation of transcription by RNA polymerase II
CG4404	32241	NC_004354.4	12903745	12906018	-	0.65	0.09	0.51	0.07	15	2	2.86507	0.00140501	0.0024289	GO:0005667///transcription factor complex+++GO:0005634///nucleus	GO:0003677///DNA binding	GO:0006355///regulation of transcription, DNA-templated+++GO:0006351///transcription, DNA-templated
elB	34844	NT_033779.5	14390628	14409549	-	0.59	0.99	0.46	0.79	27	46	-0.780219	0.0238292	0.0365044	GO:0000228///nuclear chromosome+++GO:0005730///nucleolus+++GO:0005634///nucleus	GO:0003676///nucleic acid binding+++GO:0005515///protein binding+++GO:0046872///metal ion binding	GO:0048737///imaginal disc-derived appendage development+++GO:0035220///wing disc development+++GO:0035214///eye-antennal disc development+++GO:0008283///cell proliferation+++GO:0007275///multicellular organism development+++GO:0007219///Notch signaling pathway+++GO:0010629///negative regulation of gene expression+++GO:0001752///compound eye photoreceptor fate commitment+++GO:0007424///open trach…
noc	34847	NT_033779.5	14490859	14494019	+	0.57	0.41	0.45	0.32	21	15	0.491853	0.338644	0.419078		GO:0046872///metal ion binding+++GO:0003677///DNA binding	GO:0007420///brain development+++GO:0007424///open tracheal system development+++GO:0007219///Notch signaling pathway+++GO:0008283///cell proliferation+++GO:0035218///leg disc development+++GO:0010629///negative regulation of gene expression+++GO:0035220///wing disc development+++GO:0008056///ocellus development+++GO:0007430///terminal branching, open tracheal system+++GO:0001752///compound eye p…
E(spl)m3-HLH	43156	NT_033777.3	26021823	26023127	+	0.52	3.87	0.4	3.09	9	68	-2.94953	1.03251e-12	2.75309e-12	GO:0005634///nucleus	GO:0046983///protein dimerization activity+++GO:0001227///DNA-binding transcription repressor activity, RNA polymerase II-specific+++GO:0005515///protein binding+++GO:0000977///RNA polymerase II regulatory region sequence-specific DNA binding+++GO:1990837///sequence-specific double-stranded DNA binding+++GO:0003677///DNA binding+++GO:0008134///transcription factor binding+++GO:0003700///DNA-bindi…	GO:0050767///regulation of neurogenesis+++GO:0006355///regulation of transcription, DNA-templated+++GO:0030154///cell differentiation+++GO:1903507///negative regulation of nucleic acid-templated transcription+++GO:0001756///somitogenesis+++GO:0007399///nervous system development+++GO:0002052///positive regulation of neuroblast proliferation+++GO:0007219///Notch signaling pathway+++GO:0007275///mu…
CG12071	43660	NT_033777.3	30877084	30881027	-	0.47	2.05	0.37	1.63	17	75	-2.13927	3.33498e-10	8.18021e-10	GO:0005634///nucleus+++GO:0005654///nucleoplasm	GO:0001227///DNA-binding transcription repressor activity, RNA polymerase II-specific+++GO:0003676///nucleic acid binding+++GO:0043565///sequence-specific DNA binding+++GO:0000978///RNA polymerase II proximal promoter sequence-specific DNA binding+++GO:0003700///DNA-binding transcription factor activity	GO:0045893///positive regulation of transcription, DNA-templated+++GO:0045892///negative regulation of transcription, DNA-templated+++GO:0045944///positive regulation of transcription by RNA polymerase II+++GO:0000122///negative regulation of transcription by RNA polymerase II
tio	44272	NT_033779.5	22019208	22025734	+	0.46	0.19	0.36	0.15	36	15	1.26303	0.00355808	0.00594801	GO:0005634///nucleus	GO:0003677///DNA binding+++GO:0046872///metal ion binding+++GO:0001078///proximal promoter DNA-binding transcription repressor activity, RNA polymerase II-specific+++GO:0003682///chromatin binding	GO:0006351///transcription, DNA-templated+++GO:0048730///epidermis morphogenesis+++GO:0061330///Malpighian tubule stellate cell differentiation+++GO:0007380///specification of segmental identity, head+++GO:0000122///negative regulation of transcription by RNA polymerase II+++GO:0048749///compound eye development
run	33059	NC_004354.4	20690670	20697321	+	0.4	0.7	0.32	0.56	12	24	-0.807355	0.04388	0.064799	GO:0005634///nucleus	GO:0005515///protein binding+++GO:0003700///DNA-binding transcription factor activity+++GO:0005524///ATP binding+++GO:0043565///sequence-specific DNA binding+++GO:0003677///DNA binding	GO:0007366///periodic partitioning by pair rule gene+++GO:0007411///axon guidance+++GO:0007377///germ-band extension+++GO:0006355///regulation of transcription, DNA-templated+++GO:0007400///neuroblast fate determination+++GO:0007540///sex determination, establishment of X:A ratio+++GO:0007275///multicellular organism development+++GO:0045893///positive regulation of transcription, DNA-templated++…
peb	31391	NC_004354.4	4617564	4627206	+	0.37	1.37	0.29	1.09	39	139	-1.9102	8.92816e-15	2.54624e-14	GO:0005634///nucleus+++GO:0005700///polytene chromosome	GO:0044212///transcription regulatory region DNA binding+++GO:0043565///sequence-specific DNA binding+++GO:0003700///DNA-binding transcription factor activity	GO:0007391///dorsal closure+++GO:0035160///maintenance of epithelial integrity, open tracheal system+++GO:0016318///ommatidial rotation+++GO:0007424///open tracheal system development+++GO:0042067///establishment of ommatidial planar polarity+++GO:0035152///regulation of tube architecture, open tracheal system+++GO:0048749///compound eye development+++GO:0007390///germ-band shortening+++GO:004666…
Pph13	33239	NT_033779.5	577486	579549	+	0.35	0.19	0.28	0.15	9	5	0.900464	0.310664	0.386404	GO:0005634///nucleus	GO:0042803///protein homodimerization activity+++GO:0000977///RNA polymerase II regulatory region sequence-specific DNA binding+++GO:0003677///DNA binding+++GO:0043565///sequence-specific DNA binding+++GO:0001228///DNA-binding transcription activator activity, RNA polymerase II-specific	GO:0042052///rhabdomere development+++GO:0006355///regulation of transcription, DNA-templated+++GO:0007468///regulation of rhodopsin gene expression+++GO:0042463///ocellus photoreceptor cell development+++GO:0045893///positive regulation of transcription, DNA-templated+++GO:0045944///positive regulation of transcription by RNA polymerase II+++GO:0042051///compound eye photoreceptor development+++…
CG43689	31353	NC_004354.4	4075978	4092237	+	0.34	0	0.27	0	32	0	4.75489	2.72802e-10	6.72116e-10	GO:0005634///nucleus	GO:0003700///DNA-binding transcription factor activity+++GO:0000977///RNA polymerase II regulatory region sequence-specific DNA binding+++GO:0001227///DNA-binding transcription repressor activity, RNA polymerase II-specific+++GO:0001228///DNA-binding transcription activator activity, RNA polymerase II-specific+++GO:0008270///zinc ion binding	GO:0006355///regulation of transcription, DNA-templated+++GO:0045944///positive regulation of transcription by RNA polymerase II+++GO:0000122///negative regulation of transcription by RNA polymerase II
E(spl)mgamma-HLH	43151	NT_033777.3	25999851	26000761	+	0.34	0	0.26	0	4	0	4.70044	0.0640184	0.0924009	GO:0005634///nucleus	GO:0000977///RNA polymerase II regulatory region sequence-specific DNA binding+++GO:0001227///DNA-binding transcription repressor activity, RNA polymerase II-specific+++GO:0003677///DNA binding+++GO:0003714///transcription corepressor activity+++GO:0035326///enhancer binding+++GO:0003700///DNA-binding transcription factor activity+++GO:0043565///sequence-specific DNA binding+++GO:0008134///transc…	GO:0050767///regulation of neurogenesis+++GO:0000122///negative regulation of transcription by RNA polymerase II+++GO:0097150///neuronal stem cell population maintenance+++GO:1902692///regulation of neuroblast proliferation+++GO:0048190///wing disc dorsal/ventral pattern formation+++GO:0007219///Notch signaling pathway+++GO:0007399///nervous system development+++GO:0007275///multicellular organis…
drm	49638	NT_033779.5	3539247	3548423	+	0.33	0.08	0.26	0.06	10	2	2.11548	0.0234886	0.0360036	GO:0005634///nucleus	GO:0003677///DNA binding+++GO:0046872///metal ion binding	GO:0016348///imaginal disc-derived leg joint morphogenesis+++GO:0048565///digestive tract development+++GO:0007440///foregut morphogenesis+++GO:0007442///hindgut morphogenesis+++GO:0048619///embryonic hindgut morphogenesis+++GO:0007366///periodic partitioning by pair rule gene+++GO:0045892///negative regulation of transcription, DNA-templated+++GO:0048617///embryonic foregut morphogenesis+++GO:00…
CG15336	31742	NC_004354.4	8147949	8148705	+	0.31	0	0.24	0	3	0	4.58496	0.127424	0.173932	GO:0005575///cellular_component	GO:0003676///nucleic acid binding+++GO:0043565///sequence-specific DNA binding	GO:0008150///biological_process
gt	31227	NC_004354.4	2427113	2428967	-	0.29	2.84	0.23	2.26	7	69	-3.29662	2.59778e-14	7.29025e-14	GO:0005634///nucleus	GO:0043565///sequence-specific DNA binding+++GO:0000981///DNA-binding transcription factor activity, RNA polymerase II-specific+++GO:0003677///DNA binding+++GO:0000980///RNA polymerase II distal enhancer sequence-specific DNA binding+++GO:0000977///RNA polymerase II regulatory region sequence-specific DNA binding+++GO:0003700///DNA-binding transcription factor activity+++GO:0001228///DNA-binding …	GO:0007431///salivary gland development+++GO:0007411///axon guidance+++GO:0007354///zygotic determination of anterior/posterior axis, embryo+++GO:0035271///ring gland development+++GO:0000122///negative regulation of transcription by RNA polymerase II+++GO:0008361///regulation of cell size+++GO:0045944///positive regulation of transcription by RNA polymerase II+++GO:0007275///multicellular organi…
Oli	35066	NT_033779.5	17589184	17591267	+	0.28	0	0.22	0	4	0	4.45943	0.0640184	0.0922492	GO:0005634///nucleus	GO:0046983///protein dimerization activity	GO:0006355///regulation of transcription, DNA-templated+++GO:0008045///motor neuron axon guidance
Dfd	40832	NT_033777.3	6791836	6802428	+	0.27	0	0.21	0	10	0	4.39232	0.00102952	0.00180346	GO:0005634///nucleus	GO:0001158///enhancer sequence-specific DNA binding+++GO:0005515///protein binding+++GO:0033613///activating transcription factor binding+++GO:0003677///DNA binding+++GO:0000981///DNA-binding transcription factor activity, RNA polymerase II-specific+++GO:0003700///DNA-binding transcription factor activity+++GO:0043565///sequence-specific DNA binding+++GO:0000977///RNA polymerase II regulatory reg…	GO:0006355///regulation of transcription, DNA-templated+++GO:0035289///posterior head segmentation+++GO:0060323///head morphogenesis+++GO:0010468///regulation of gene expression+++GO:0060322///head development+++GO:0007275///multicellular organism development+++GO:0007380///specification of segmental identity, head+++GO:0000122///negative regulation of transcription by RNA polymerase II+++GO:0009…
CG31627	318860	NT_033779.5	21173222	21174179	+	0.26	0.93	0.2	0.74	3	11	-1.88753	0.033583	0.0502338	GO:0005634///nucleus	GO:0003677///DNA binding+++GO:0001099///basal RNA polymerase II transcription machinery binding+++GO:0003713///transcription coactivator activity+++GO:0003700///DNA-binding transcription factor activity	GO:1903508///positive regulation of nucleic acid-templated transcription+++GO:0006355///regulation of transcription, DNA-templated
org-1	31778	NC_004354.4	8447691	8455069	-	0.24	0.19	0.18	0.15	10	9	0.263034	0.840802	0.868502	GO:0005634///nucleus	GO:0003677///DNA binding+++GO:0003700///DNA-binding transcription factor activity	GO:0007525///somatic muscle development+++GO:0045944///positive regulation of transcription by RNA polymerase II+++GO:0006355///regulation of transcription, DNA-templated
HHEX	42495	NT_033777.3	21076862	21080926	-	0.24	0.53	0.19	0.42	4	9	-1.14439	0.173755	0.233186	GO:0005634///nucleus	GO:0000977///RNA polymerase II regulatory region sequence-specific DNA binding+++GO:0001227///DNA-binding transcription repressor activity, RNA polymerase II-specific+++GO:0003677///DNA binding+++GO:0003700///DNA-binding transcription factor activity+++GO:0043565///sequence-specific DNA binding	GO:0009744///response to sucrose+++GO:0006355///regulation of transcription, DNA-templated+++GO:0006357///regulation of transcription by RNA polymerase II+++GO:0030154///cell differentiation+++GO:0000122///negative regulation of transcription by RNA polymerase II
tin	42536	NT_033777.3	21378977	21381970	+	0.22	0.18	0.17	0.14	5	4	0.280108	0.765778	0.796709	GO:0005634///nucleus	GO:0000981///DNA-binding transcription factor activity, RNA polymerase II-specific+++GO:0000980///RNA polymerase II distal enhancer sequence-specific DNA binding+++GO:0043565///sequence-specific DNA binding+++GO:0003677///DNA binding	GO:0055007///cardiac muscle cell differentiation+++GO:0007435///salivary gland morphogenesis+++GO:0048615///embryonic anterior midgut (ectodermal) morphogenesis+++GO:0007498///mesoderm development+++GO:0048542///lymph gland development+++GO:0061320///pericardial nephrocyte differentiation+++GO:0045944///positive regulation of transcription by RNA polymerase II+++GO:0007275///multicellular organis…
CG7963	41001	NT_033777.3	8362826	8363894	+	0.21	2.26	0.17	1.8	3	32	-3.40439	1.96415e-07	4.27439e-07	GO:0005634///nucleus	GO:0008270///zinc ion binding+++GO:0003676///nucleic acid binding+++GO:0000976///transcription regulatory region sequence-specific DNA binding+++GO:0003700///DNA-binding transcription factor activity	GO:0006355///regulation of transcription, DNA-templated
slou	42547	NT_033777.3	21548661	21557182	-	0.19	0.03	0.15	0.02	7	1	2.90689	0.0404358	0.0599903	GO:0005634///nucleus	GO:0043565///sequence-specific DNA binding+++GO:0003677///DNA binding	GO:0000122///negative regulation of transcription by RNA polymerase II+++GO:0007517///muscle organ development+++GO:0007521///muscle cell fate determination+++GO:0006355///regulation of transcription, DNA-templated+++GO:0007275///multicellular organism development+++GO:0007501///mesodermal cell fate specification
Doc3	39036	NT_037436.4	9005196	9007249	+	0.18	0.04	0.14	0.03	4	1	2.22239	0.223294	0.293207	GO:0005634///nucleus	GO:0003700///DNA-binding transcription factor activity+++GO:0003677///DNA binding	GO:0045944///positive regulation of transcription by RNA polymerase II+++GO:0006355///regulation of transcription, DNA-templated+++GO:0061327///anterior Malpighian tubule development+++GO:0035051///cardiocyte differentiation
GATAe	41945	NT_033777.3	16009105	16019133	+	0.18	0.43	0.14	0.34	7	17	-1.28011	0.0408622	0.0605547	GO:0005634///nucleus	GO:0000981///DNA-binding transcription factor activity, RNA polymerase II-specific+++GO:0043565///sequence-specific DNA binding+++GO:0008270///zinc ion binding+++GO:0003700///DNA-binding transcription factor activity+++GO:0003690///double-stranded DNA binding+++GO:0046872///metal ion binding	GO:0019730///antimicrobial humoral response+++GO:0036335///intestinal stem cell homeostasis+++GO:0000122///negative regulation of transcription by RNA polymerase II+++GO:0007494///midgut development+++GO:1903703///enterocyte differentiation+++GO:0007492///endoderm development+++GO:0010629///negative regulation of gene expression+++GO:0045944///positive regulation of transcription by RNA polymeras…
tsh	35430	NT_033779.5	21828593	21837011	+	0.17	62.22	0.13	49.57	11	4129	-8.57481	0	0	GO:0005737///cytoplasm+++GO:0005634///nucleus+++GO:0005654///nucleoplasm	GO:0003677///DNA binding+++GO:0001227///DNA-binding transcription repressor activity, RNA polymerase II-specific+++GO:0003676///nucleic acid binding+++GO:0003682///chromatin binding+++GO:0005515///protein binding+++GO:0046872///metal ion binding	GO:0007479///leg disc proximal/distal pattern formation+++GO:0006357///regulation of transcription by RNA polymerase II+++GO:0035214///eye-antennal disc development+++GO:0007380///specification of segmental identity, head+++GO:0045892///negative regulation of transcription, DNA-templated+++GO:0007480///imaginal disc-derived leg morphogenesis+++GO:0035292///specification of segmental identity, tru…
CG14050	31218	NC_004354.4	2324748	2326217	-	0.16	2.09	0.13	1.66	3	39	-3.6746	2.52544e-09	5.96536e-09	GO:0005575///cellular_component	GO:0003677///DNA binding+++GO:0003674///molecular_function	GO:0008150///biological_process
CG32532	32943	NC_004354.4	19531851	19547482	-	0.16	0.35	0.12	0.28	10	23	-1.22239	0.0225976	0.0346984	GO:0005634///nucleus	GO:0043565///sequence-specific DNA binding+++GO:0003677///DNA binding	GO:0006355///regulation of transcription, DNA-templated
esg	34903	NT_033779.5	15333866	15336138	+	0.16	0	0.13	0	5	0	3.70044	0.0321632	0.0482402	GO:0005634///nucleus	GO:0003677///DNA binding+++GO:0003676///nucleic acid binding+++GO:0046872///metal ion binding+++GO:0001227///DNA-binding transcription repressor activity, RNA polymerase II-specific+++GO:0000977///RNA polymerase II regulatory region sequence-specific DNA binding	GO:0035019///somatic stem cell population maintenance+++GO:0055059///asymmetric neuroblast division+++GO:0007417///central nervous system development+++GO:0007275///multicellular organism development+++GO:0007489///maintenance of imaginal histoblast diploidy+++GO:0042332///gravitaxis+++GO:0007399///nervous system development+++GO:0000122///negative regulation of transcription by RNA polymerase II…
fkh	43383	NT_033777.3	28580976	28585264	-	0.15	0	0.12	0	8	0	3.58496	0.00407874	0.00675515	GO:0005700///polytene chromosome+++GO:0005634///nucleus	GO:0043565///sequence-specific DNA binding+++GO:0000977///RNA polymerase II regulatory region sequence-specific DNA binding+++GO:0019904///protein domain specific binding+++GO:0008134///transcription factor binding+++GO:0000981///DNA-binding transcription factor activity, RNA polymerase II-specific+++GO:0003677///DNA binding+++GO:0003700///DNA-binding transcription factor activity	GO:0061101///neuroendocrine cell differentiation+++GO:0007443///Malpighian tubule morphogenesis+++GO:0043069///negative regulation of programmed cell death+++GO:0045944///positive regulation of transcription by RNA polymerase II+++GO:0043066///negative regulation of apoptotic process+++GO:0042023///DNA endoreduplication+++GO:0007435///salivary gland morphogenesis+++GO:0009653///anatomical structu…
acj6	47080	NC_004354.4	15350239	15379064	-	0.14	0.07	0.11	0.05	7	4	1.1375	0.397068	0.482982	GO:0005634///nucleus	GO:0003700///DNA-binding transcription factor activity+++GO:0003714///transcription corepressor activity+++GO:0003677///DNA binding+++GO:0043565///sequence-specific DNA binding	GO:0007636///chemosensory jump behavior+++GO:0070983///dendrite guidance+++GO:1903507///negative regulation of nucleic acid-templated transcription+++GO:0045944///positive regulation of transcription by RNA polymerase II+++GO:0007411///axon guidance+++GO:0050911///detection of chemical stimulus involved in sensory perception of smell+++GO:0006355///regulation of transcription, DNA-templated+++GO:…
so	35662	NT_033778.4	7419350	7434872	+	0.13	0.03	0.1	0.02	5	1	2.32193	0.128189	0.174412	GO:0005634///nucleus+++GO:0005667///transcription factor complex	GO:0000976///transcription regulatory region sequence-specific DNA binding+++GO:0005515///protein binding+++GO:0003677///DNA binding+++GO:0001228///DNA-binding transcription activator activity, RNA polymerase II-specific+++GO:0043565///sequence-specific DNA binding+++GO:0000981///DNA-binding transcription factor activity, RNA polymerase II-specific+++GO:0003700///DNA-binding transcription factor …	GO:0007283///spermatogenesis+++GO:0045892///negative regulation of transcription, DNA-templated+++GO:0035271///ring gland development+++GO:0001745///compound eye morphogenesis+++GO:0008347///glial cell migration+++GO:0048856///anatomical structure development+++GO:0007455///eye-antennal disc morphogenesis+++GO:0009649///entrainment of circadian clock+++GO:0001744///optic lobe placode formation+++…
trh	38065	NT_037436.4	366524	392633	-	0.13	0.02	0.1	0.01	8	1	3.32193	0.0223448	0.0343403	GO:0005634///nucleus	GO:0001228///DNA-binding transcription activator activity, RNA polymerase II-specific+++GO:0003677///DNA binding+++GO:0003700///DNA-binding transcription factor activity+++GO:0000981///DNA-binding transcription factor activity, RNA polymerase II-specific+++GO:0043565///sequence-specific DNA binding+++GO:0046982///protein heterodimerization activity+++GO:0046983///protein dimerization activity	GO:0007275///multicellular organism development+++GO:0007443///Malpighian tubule morphogenesis+++GO:0006355///regulation of transcription, DNA-templated+++GO:0060173///limb development+++GO:0035202///tracheal pit formation in open tracheal system+++GO:0007424///open tracheal system development+++GO:0007435///salivary gland morphogenesis+++GO:0006357///regulation of transcription by RNA polymerase…
net	45339	NT_033779.5	82421	87387	-	0.13	3.23	0.11	2.57	4	82	-4.54619	2.06102e-20	6.69323e-20	GO:0005654///nucleoplasm+++GO:0016607///nuclear speck+++GO:0005737///cytoplasm+++GO:0005634///nucleus	GO:0046983///protein dimerization activity+++GO:0033613///activating transcription factor binding+++GO:0070888///E-box binding+++GO:0003700///DNA-binding transcription factor activity+++GO:0000981///DNA-binding transcription factor activity, RNA polymerase II-specific	GO:0001937///negative regulation of endothelial cell proliferation+++GO:0035148///tube formation+++GO:0010628///positive regulation of gene expression+++GO:0030154///cell differentiation+++GO:0010595///positive regulation of endothelial cell migration+++GO:0010629///negative regulation of gene expression+++GO:0001704///formation of primary germ layer+++GO:0045893///positive regulation of transcri…
onecut	45816	NC_004353.4	598555	607649	-	0.13	0.31	0.1	0.24	12	26	-1.26303	0.0219152	0.0337342	GO:0005634///nucleus	GO:0003677///DNA binding+++GO:0001228///DNA-binding transcription activator activity, RNA polymerase II-specific	GO:0030154///cell differentiation+++GO:0045944///positive regulation of transcription by RNA polymerase II
CG11617	33183	NT_033779.5	204743	207297	-	0.12	0.12	0.09	0.09	2	2	0	0.990976	1.00888	GO:0005634///nucleus	GO:0003677///DNA binding	GO:0006355///regulation of transcription, DNA-templated
mirr	39441	NT_037436.4	12693639	12710249	+	0.12	0.41	0.09	0.32	5	22	-1.83007	0.000834416	0.00147666	GO:0005634///nucleus	GO:0003677///DNA binding+++GO:0042803///protein homodimerization activity+++GO:0043565///sequence-specific DNA binding+++GO:0000981///DNA-binding transcription factor activity, RNA polymerase II-specific	GO:0045317///equator specification+++GO:0097374///sensory neuron axon guidance+++GO:0000122///negative regulation of transcription by RNA polymerase II+++GO:0001700///embryonic development via the syncytial blastoderm+++GO:0045893///positive regulation of transcription, DNA-templated+++GO:0045926///negative regulation of growth+++GO:0006355///regulation of transcription, DNA-templated+++GO:000742…
CG15696	42469	NT_033777.3	20847068	20847748	+	0.12	0	0.09	0	1	0	3.16993	0.504824	0.571187	GO:0005634///nucleus	GO:0043565///sequence-specific DNA binding+++GO:0003677///DNA binding	GO:0006355///regulation of transcription, DNA-templated
B-H1	32724	NC_004354.4	17397478	17403278	+	0.11	0	0.08	0	4	0	3	0.0640184	0.0923376	GO:0005634///nucleus	GO:0000977///RNA polymerase II regulatory region sequence-specific DNA binding+++GO:0003677///DNA binding+++GO:0001228///DNA-binding transcription activator activity, RNA polymerase II-specific+++GO:0000981///DNA-binding transcription factor activity, RNA polymerase II-specific+++GO:0043565///sequence-specific DNA binding	GO:0007479///leg disc proximal/distal pattern formation+++GO:0045944///positive regulation of transcription by RNA polymerase II+++GO:0007455///eye-antennal disc morphogenesis+++GO:0008407///chaeta morphogenesis+++GO:0007399///nervous system development+++GO:0048513///animal organ development+++GO:0000122///negative regulation of transcription by RNA polymerase II+++GO:0009888///tissue developmen…
CG16815	34725	NT_033779.5	13229832	13230549	+	0.11	0	0.09	0	1	0	3.16993	0.504824	0.569352
Bro	38202	NT_037436.4	1647869	1648612	+	0.11	0	0.08	0	1	0	3	0.504824	0.561715	GO:0005634///nucleus	GO:0005515///protein binding+++GO:0003713///transcription coactivator activity+++GO:0043565///sequence-specific DNA binding+++GO:0003677///DNA binding+++GO:0008134///transcription factor binding+++GO:0046982///protein heterodimerization activity	GO:0035206///regulation of hemocyte proliferation+++GO:0048749///compound eye development+++GO:0006357///regulation of transcription by RNA polymerase II+++GO:1903508///positive regulation of nucleic acid-templated transcription
dati	43789	NC_004353.4	375640	395605	-	0.11	1.27	0.09	1.01	5	58	-3.48829	6.9315e-13	1.85952e-12	GO:0005634///nucleus	GO:0003676///nucleic acid binding	GO:0008344///adult locomotory behavior+++GO:0031175///neuron projection development+++GO:0048699///generation of neurons+++GO:0045925///positive regulation of female receptivity+++GO:0016319///mushroom body development
sisA	32068	NC_004354.4	11321579	11322357	-	0.1	0	0.08	0	1	0	3	0.504824	0.57833	GO:0005634///nucleus	GO:0000981///DNA-binding transcription factor activity, RNA polymerase II-specific+++GO:0005515///protein binding+++GO:0003700///DNA-binding transcription factor activity	GO:0007540///sex determination, establishment of X:A ratio+++GO:0045944///positive regulation of transcription by RNA polymerase II+++GO:0030154///cell differentiation+++GO:0007492///endoderm development+++GO:0007548///sex differentiation+++GO:0007275///multicellular organism development+++GO:0007496///anterior midgut development+++GO:0007530///sex determination+++GO:0007497///posterior midgut de…
grh	37038	NT_033778.4	17801132	17842820	+	0.1	0.02	0.08	0.01	6	1	3	0.0724436	0.10333	GO:0005634///nucleus	GO:0003700///DNA-binding transcription factor activity+++GO:0043565///sequence-specific DNA binding+++GO:0003677///DNA binding+++GO:0042803///protein homodimerization activity	GO:0008543///fibroblast growth factor receptor signaling pathway+++GO:0006357///regulation of transcription by RNA polymerase II+++GO:0008362///chitin-based embryonic cuticle biosynthetic process+++GO:0042052///rhabdomere development+++GO:0003382///epithelial cell morphogenesis+++GO:0061041///regulation of wound healing+++GO:0061024///membrane organization+++GO:0050767///regulation of neurogenesi…
CG12605	38468	NT_037436.4	3954251	3964771	-	0.1	0	0.08	0	5	0	3	0.0321632	0.0483642	GO:0016604///nuclear body+++GO:0005634///nucleus	GO:0001227///DNA-binding transcription repressor activity, RNA polymerase II-specific+++GO:0003677///DNA binding+++GO:0000977///RNA polymerase II regulatory region sequence-specific DNA binding+++GO:0003676///nucleic acid binding	GO:0000122///negative regulation of transcription by RNA polymerase II
Clk	38872	NT_037436.4	7763233	7775603	-	0.1	0.07	0.08	0.06	5	3	0.415037	0.517332	0.564484	GO:0005737///cytoplasm+++GO:1990513///CLOCK-BMAL transcription complex+++GO:0005634///nucleus+++GO:0005654///nucleoplasm	GO:0003700///DNA-binding transcription factor activity+++GO:0003682///chromatin binding+++GO:0008134///transcription factor binding+++GO:0046982///protein heterodimerization activity+++GO:0003677///DNA binding	GO:0043066///negative regulation of apoptotic process+++GO:0045893///positive regulation of transcription, DNA-templated+++GO:0003053///circadian regulation of heart rate+++GO:0007623///circadian rhythm+++GO:0032922///circadian regulation of gene expression+++GO:0045944///positive regulation of transcription by RNA polymerase II+++GO:0009266///response to temperature stimulus+++GO:0045187///regul…
term	47208	NT_037436.4	18592303	18593771	-	0.1	0	0.08	0	2	0	3	0.253626	0.323363	GO:0005575///cellular_component	GO:0046872///metal ion binding+++GO:0003677///DNA binding+++GO:0003674///molecular_function+++GO:0003676///nucleic acid binding	GO:0008150///biological_process+++GO:0007275///multicellular organism development
kni	40287	NT_037436.4	20692330	20695378	-	0.08	0	0.06	0	2	0	2.58496	0.253626	0.325768	GO:0005634///nucleus	GO:0043565///sequence-specific DNA binding+++GO:0070491///repressing transcription factor binding+++GO:0003677///DNA binding+++GO:0001228///DNA-binding transcription activator activity, RNA polymerase II-specific+++GO:0046983///protein dimerization activity+++GO:0005515///protein binding+++GO:0046872///metal ion binding+++GO:0001227///DNA-binding transcription repressor activity, RNA polymerase I…	GO:0007476///imaginal disc-derived wing morphogenesis+++GO:0035291///specification of segmental identity, intercalary segment+++GO:0042694///muscle cell fate specification+++GO:0035289///posterior head segmentation+++GO:0007354///zygotic determination of anterior/posterior axis, embryo+++GO:0035203///regulation of lamellocyte differentiation+++GO:0007367///segment polarity determination+++GO:0009…
dmrt93B	42494	NT_033777.3	21074007	21076798	+	0.08	0.93	0.06	0.74	1	12	-3.62449	0.00172692	0.00296256	GO:0005634///nucleus	GO:0003677///DNA binding+++GO:0046872///metal ion binding+++GO:0043565///sequence-specific DNA binding+++GO:0001228///DNA-binding transcription activator activity, RNA polymerase II-specific+++GO:0003700///DNA-binding transcription factor activity+++GO:0000977///RNA polymerase II regulatory region sequence-specific DNA binding	GO:0006357///regulation of transcription by RNA polymerase II+++GO:0006355///regulation of transcription, DNA-templated+++GO:0045944///positive regulation of transcription by RNA polymerase II
E(spl)m7-HLH	43160	NT_033777.3	26037038	26038019	+	0.08	0	0.06	0	1	0	2.58496	0.504824	0.557359	GO:0005634///nucleus	GO:1990837///sequence-specific double-stranded DNA binding+++GO:0046983///protein dimerization activity+++GO:0003714///transcription corepressor activity+++GO:0043565///sequence-specific DNA binding+++GO:0003677///DNA binding+++GO:0001227///DNA-binding transcription repressor activity, RNA polymerase II-specific+++GO:0003700///DNA-binding transcription factor activity+++GO:0008134///transcription…	GO:0000122///negative regulation of transcription by RNA polymerase II+++GO:0006355///regulation of transcription, DNA-templated+++GO:0050767///regulation of neurogenesis+++GO:0001756///somitogenesis+++GO:0030154///cell differentiation+++GO:0007399///nervous system development+++GO:0007219///Notch signaling pathway+++GO:0007275///multicellular organism development+++GO:0048749///compound eye deve…
Sox102F	43844	NC_004353.4	800436	834393	-	0.08	11.03	0.06	8.79	3	506	-7.19476	1.15955e-147	1.33216e-146	GO:0005634///nucleus	GO:0003677///DNA binding	GO:0045165///cell fate commitment+++GO:0045944///positive regulation of transcription by RNA polymerase II+++GO:0045823///positive regulation of heart contraction+++GO:0045892///negative regulation of transcription, DNA-templated
CG2120	31737	NC_004354.4	8135824	8137046	+	0.07	0	0.05	0	1	0	2.32193	0.504824	0.580159	GO:0005634///nucleus	GO:0003676///nucleic acid binding	GO:0000122///negative regulation of transcription by RNA polymerase II
CG11294	31807	NC_004354.4	8691820	8693620	-	0.07	0	0.06	0	1	0	2.58496	0.504824	0.571248	GO:0005634///nucleus	GO:0043565///sequence-specific DNA binding+++GO:0003677///DNA binding	GO:0006355///regulation of transcription, DNA-templated
pdm2	34673	NT_033779.5	12657165	12686306	+	0.07	0.02	0.05	0.02	2	1	1.32193	0.632236	0.675655	GO:0005634///nucleus	GO:0003700///DNA-binding transcription factor activity+++GO:0001228///DNA-binding transcription activator activity, RNA polymerase II-specific+++GO:0003677///DNA binding+++GO:0043565///sequence-specific DNA binding	GO:0045944///positive regulation of transcription by RNA polymerase II+++GO:2000177///regulation of neural precursor cell proliferation+++GO:0007398///ectoderm development+++GO:0007417///central nervous system development+++GO:0006355///regulation of transcription, DNA-templated+++GO:0007275///multicellular organism development+++GO:0014019///neuroblast development+++GO:0048699///generation of ne…
Sidpn	35168	NT_033779.5	19027710	19030780	+	0.07	0	0.05	0	2	0	2.32193	0.253626	0.32352	GO:0016020///membrane+++GO:0016021///integral component of membrane+++GO:0005634///nucleus	GO:0008134///transcription factor binding+++GO:0003714///transcription corepressor activity+++GO:0005515///protein binding+++GO:0043565///sequence-specific DNA binding+++GO:0001227///DNA-binding transcription repressor activity, RNA polymerase II-specific+++GO:1990837///sequence-specific double-stranded DNA binding+++GO:0046983///protein dimerization activity+++GO:0000977///RNA polymerase II regu…	GO:0007219///Notch signaling pathway+++GO:0000122///negative regulation of transcription by RNA polymerase II+++GO:1903507///negative regulation of nucleic acid-templated transcription+++GO:0050767///regulation of neurogenesis+++GO:0030154///cell differentiation+++GO:0001756///somitogenesis+++GO:0006355///regulation of transcription, DNA-templated+++GO:0008045///motor neuron axon guidance
ouib	41039	NT_033777.3	8725479	8726730	+	0.07	0	0.05	0	1	0	2.32193	0.504824	0.579401	GO:0005634///nucleus	GO:0003677///DNA binding+++GO:0046872///metal ion binding+++GO:0008270///zinc ion binding+++GO:0003700///DNA-binding transcription factor activity+++GO:0003676///nucleic acid binding	GO:0045944///positive regulation of transcription by RNA polymerase II+++GO:0002168///instar larval development+++GO:0045998///positive regulation of ecdysteroid biosynthetic process+++GO:0006355///regulation of transcription, DNA-templated
rib	44855	NT_033778.4	19270078	19281396	+	0.07	0	0.06	0	4	0	2.58496	0.0640184	0.092325	GO:0005634///nucleus	GO:0003677///DNA binding+++GO:0003700///DNA-binding transcription factor activity	GO:0008258///head involution+++GO:0007427///epithelial cell migration, open tracheal system+++GO:0007435///salivary gland morphogenesis+++GO:0007391///dorsal closure+++GO:0045197///establishment or maintenance of epithelial cell apical/basal polarity+++GO:0007443///Malpighian tubule morphogenesis+++GO:0061024///membrane organization+++GO:0007424///open tracheal system development+++GO:0007442///h…
CG34367	5740879	NT_033779.5	10347851	10353905	-	0.07	0.55	0.06	0.44	1	9	-2.87447	0.0112116	0.0178394	GO:0005634///nucleus	GO:0043565///sequence-specific DNA binding+++GO:0003677///DNA binding	GO:0006355///regulation of transcription, DNA-templated+++GO:0007275///multicellular organism development
ab	34560	NT_033779.5	11210678	11261080	+	0.06	0	0.05	0	4	0	2.32193	0.0640184	0.0922744	GO:0031315///extrinsic component of mitochondrial outer membrane+++GO:0005634///nucleus+++GO:0098799///outer mitochondrial membrane protein complex+++GO:0072686///mitotic spindle+++GO:0005794///Golgi apparatus+++GO:0005737///cytoplasm+++GO:0005783///endoplasmic reticulum+++GO:0005739///mitochondrion	GO:0003729///mRNA binding+++GO:0003723///RNA binding+++GO:0043022///ribosome binding+++GO:0003677///DNA binding+++GO:0003700///DNA-binding transcription factor activity+++GO:0003676///nucleic acid binding+++GO:0046872///metal ion binding	GO:0006355///regulation of transcription, DNA-templated+++GO:0055059///asymmetric neuroblast division+++GO:0016319///mushroom body development+++GO:0000122///negative regulation of transcription by RNA polymerase II+++GO:0048813///dendrite morphogenesis+++GO:0007423///sensory organ development+++GO:0048312///intracellular distribution of mitochondria+++GO:0016198///axon choice point recognition++…
CG10348	35132	NT_033779.5	18714453	18732524	-	0.06	0.03	0.04	0.02	2	1	1	0.632236	0.674492	GO:0005634///nucleus	GO:0003676///nucleic acid binding	GO:0006355///regulation of transcription, DNA-templated
Sox21a	39567	NT_037436.4	14103481	14108118	-	0.06	0	0.05	0	2	0	2.32193	0.253626	0.325451	GO:0005634///nucleus+++GO:0044798///nuclear transcription factor complex	GO:0000981///DNA-binding transcription factor activity, RNA polymerase II-specific+++GO:0003677///DNA binding	GO:0006357///regulation of transcription by RNA polymerase II+++GO:0072089///stem cell proliferation+++GO:1903703///enterocyte differentiation+++GO:0045596///negative regulation of cell differentiation+++GO:0006355///regulation of transcription, DNA-templated+++GO:0030154///cell differentiation
ato	40975	NT_033777.3	8278052	8279274	+	0.06	0	0.05	0	1	0	2.32193	0.504824	0.558941	GO:0005634///nucleus	GO:0046982///protein heterodimerization activity+++GO:0000981///DNA-binding transcription factor activity, RNA polymerase II-specific+++GO:0005515///protein binding+++GO:0046983///protein dimerization activity+++GO:0003677///DNA binding	GO:0007423///sensory organ development+++GO:0016360///sensory organ precursor cell fate determination+++GO:0001748///optic lobe placode development+++GO:0045433///male courtship behavior, veined wing generated song production+++GO:0030154///cell differentiation+++GO:0045944///positive regulation of transcription by RNA polymerase II+++GO:0045165///cell fate commitment+++GO:0007438///oenocyte deve…
hth	41273	NT_033777.3	10507561	10639568	-	0.06	0.02	0.04	0.02	3	2	1	0.696546	0.731689	GO:0005737///cytoplasm+++GO:0005654///nucleoplasm+++GO:0005634///nucleus+++GO:0005829///cytosol+++GO:0032993///protein-DNA complex+++GO:0090575///RNA polymerase II transcription factor complex+++GO:0005667///transcription factor complex	GO:0003677///DNA binding+++GO:0008134///transcription factor binding+++GO:0000981///DNA-binding transcription factor activity, RNA polymerase II-specific+++GO:0001223///transcription coactivator binding+++GO:0005515///protein binding+++GO:0035326///enhancer binding+++GO:0046982///protein heterodimerization activity+++GO:0003700///DNA-binding transcription factor activity+++GO:0001158///enhancer s…	GO:0000060///protein import into nucleus, translocation+++GO:0001752///compound eye photoreceptor fate commitment+++GO:0001742///oenocyte differentiation+++GO:0006355///regulation of transcription, DNA-templated+++GO:0007476///imaginal disc-derived wing morphogenesis+++GO:0042659///regulation of cell fate specification+++GO:0007383///specification of segmental identity, antennal segment+++GO:0007…
Fer2	41961	NT_033777.3	16149369	16151312	-	0.06	0	0.04	0	1	0	2	0.504824	0.576387	GO:0005737///cytoplasm+++GO:0005634///nucleus+++GO:0005667///transcription factor complex	GO:0003682///chromatin binding+++GO:0070888///E-box binding+++GO:0003677///DNA binding+++GO:0046983///protein dimerization activity+++GO:0001077///proximal promoter DNA-binding transcription activator activity, RNA polymerase II-specific+++GO:0000980///RNA polymerase II distal enhancer sequence-specific DNA binding+++GO:0003700///DNA-binding transcription factor activity	GO:0045893///positive regulation of transcription, DNA-templated+++GO:0009888///tissue development+++GO:0048663///neuron fate commitment+++GO:0006355///regulation of transcription, DNA-templated+++GO:0030902///hindbrain development+++GO:0048699///generation of neurons+++GO:0021549///cerebellum development+++GO:0035881///amacrine cell differentiation+++GO:0010842///retina layer formation+++GO:0061…
ro	43234	NT_033777.3	26876771	26881171	-	0.06	0	0.05	0	1	0	2.32193	0.504824	0.567288	GO:0005634///nucleus	GO:0043565///sequence-specific DNA binding+++GO:0001012///RNA polymerase II regulatory region DNA binding+++GO:0003677///DNA binding	GO:0007460///R8 cell fate commitment+++GO:0050896///response to stimulus+++GO:0042067///establishment of ommatidial planar polarity+++GO:0007463///R2/R5 cell fate commitment+++GO:0007275///multicellular organism development+++GO:0045944///positive regulation of transcription by RNA polymerase II+++GO:0048054///R2/R5 cell differentiation+++GO:0007601///visual perception+++GO:0045680///negative reg…
sv	43825	NC_004353.4	1088798	1113317	+	0.06	0.08	0.05	0.06	2	3	-0.263034	0.678498	0.71702	GO:0005777///peroxisome+++GO:0005634///nucleus	GO:0004523///RNA-DNA hybrid ribonuclease activity+++GO:0016491///oxidoreductase activity+++GO:0016209///antioxidant activity+++GO:0046872///metal ion binding+++GO:0004096///catalase activity+++GO:0004190///aspartic-type endopeptidase activity+++GO:0003677///DNA binding+++GO:0020037///heme binding+++GO:0016740///transferase activity+++GO:0016787///hydrolase activity+++GO:0004601///peroxidase activ…	GO:0090502///RNA phosphodiester bond hydrolysis, endonucleolytic+++GO:0006313///transposition, DNA-mediated+++GO:0042682///regulation of compound eye cone cell fate specification+++GO:0042676///compound eye cone cell fate commitment+++GO:0055114///oxidation-reduction process+++GO:0035206///regulation of hemocyte proliferation+++GO:0045944///positive regulation of transcription by RNA polymerase I…
fuss	43835	NC_004353.4	962341	978489	-	0.06	4.84	0.04	3.85	2	194	-6.58871	7.65278e-56	4.33452e-55	GO:0005737///cytoplasm	GO:0046332///SMAD binding+++GO:0070410///co-SMAD binding	GO:0030512///negative regulation of transforming growth factor beta receptor signaling pathway+++GO:0045596///negative regulation of cell differentiation+++GO:0007474///imaginal disc-derived wing vein specification+++GO:0048666///neuron development+++GO:0030514///negative regulation of BMP signaling pathway
fd102C	43843	NC_004353.4	836986	844529	-	0.06	0.09	0.05	0.07	2	3	-0.485427	0.678498	0.716589	GO:0005634///nucleus	GO:0003677///DNA binding+++GO:0000981///DNA-binding transcription factor activity, RNA polymerase II-specific+++GO:0043565///sequence-specific DNA binding+++GO:0003700///DNA-binding transcription factor activity	GO:0009653///anatomical structure morphogenesis+++GO:0030154///cell differentiation+++GO:0006355///regulation of transcription, DNA-templated+++GO:0006357///regulation of transcription by RNA polymerase II
Crg-1	43900	NC_004354.4	3793223	3797339	+	0.06	0.06	0.05	0.05	1	1.05	0	0.992782	1.00412	GO:0005634///nucleus	GO:0003677///DNA binding+++GO:0003700///DNA-binding transcription factor activity+++GO:0043565///sequence-specific DNA binding	GO:0006355///regulation of transcription, DNA-templated
sc	30982	NC_004354.4	396060	397497	+	0.05	0	0.04	0	1	0	2	0.504824	0.575514	GO:0005667///transcription factor complex+++GO:0090575///RNA polymerase II transcription factor complex	GO:0046982///protein heterodimerization activity+++GO:0003700///DNA-binding transcription factor activity+++GO:0043565///sequence-specific DNA binding+++GO:0008134///transcription factor binding+++GO:0001228///DNA-binding transcription activator activity, RNA polymerase II-specific+++GO:0000977///RNA polymerase II regulatory region sequence-specific DNA binding	GO:0007540///sex determination, establishment of X:A ratio+++GO:0045944///positive regulation of transcription by RNA polymerase II+++GO:0008407///chaeta morphogenesis+++GO:0007422///peripheral nervous system development+++GO:0022416///chaeta development+++GO:0061382///Malpighian tubule tip cell differentiation+++GO:0043066///negative regulation of apoptotic process+++GO:0007346///regulation of m…
HLH4C	31397	NC_004354.4	4645127	4647414	-	0.05	0.05	0.04	0.04	1	1	0	0.992782	1.0023	GO:0005634///nucleus	GO:0000981///DNA-binding transcription factor activity, RNA polymerase II-specific+++GO:0046983///protein dimerization activity+++GO:0000977///RNA polymerase II regulatory region sequence-specific DNA binding	GO:0006357///regulation of transcription by RNA polymerase II
dimm	35404	NT_033779.5	21331756	21342155	+	0.05	0.31	0.04	0.25	1	6	-2.64386	0.0682322	0.0978128	GO:0005634///nucleus+++GO:0005737///cytoplasm	GO:0046983///protein dimerization activity+++GO:0003677///DNA binding	GO:0006355///regulation of transcription, DNA-templated+++GO:0030154///cell differentiation+++GO:0046887///positive regulation of hormone secretion+++GO:0045944///positive regulation of transcription by RNA polymerase II+++GO:0061101///neuroendocrine cell differentiation+++GO:0007275///multicellular organism development+++GO:0007419///ventral cord development+++GO:0002793///positive regulation of…
bab1	38116	NT_037436.4	1036369	1101089	-	0.05	0.12	0.04	0.1	4	9	-1.32193	0.173755	0.233156	GO:0005634///nucleus	GO:0005515///protein binding+++GO:0003680///AT DNA binding+++GO:0003677///DNA binding+++GO:0003700///DNA-binding transcription factor activity	GO:0007455///eye-antennal disc morphogenesis+++GO:0048092///negative regulation of male pigmentation+++GO:0006357///regulation of transcription by RNA polymerase II+++GO:0048070///regulation of developmental pigmentation+++GO:0007548///sex differentiation+++GO:0048086///negative regulation of developmental pigmentation+++GO:0046660///female sex differentiation+++GO:0006355///regulation of transcr…
hkb	40549	NT_033777.3	4345015	4346646	-	0.05	0	0.04	0	1	0	2	0.504824	0.562012	GO:0005634///nucleus	GO:0043565///sequence-specific DNA binding+++GO:0005515///protein binding+++GO:0003676///nucleic acid binding+++GO:0008134///transcription factor binding+++GO:0000981///DNA-binding transcription factor activity, RNA polymerase II-specific	GO:0007400///neuroblast fate determination+++GO:0035239///tube morphogenesis+++GO:0007417///central nervous system development+++GO:0010001///glial cell differentiation+++GO:0000122///negative regulation of transcription by RNA polymerase II+++GO:0007435///salivary gland morphogenesis+++GO:0007492///endoderm development+++GO:0008354///germ cell migration+++GO:0007374///posterior midgut invaginati…
hb	41032	NT_033777.3	8690980	8697822	-	0.05	0.11	0.04	0.09	2	5	-1.16993	0.282792	0.354204	GO:0005654///nucleoplasm+++GO:0005634///nucleus	GO:0043565///sequence-specific DNA binding+++GO:0000980///RNA polymerase II distal enhancer sequence-specific DNA binding+++GO:0003700///DNA-binding transcription factor activity+++GO:0003676///nucleic acid binding+++GO:0003677///DNA binding+++GO:0000981///DNA-binding transcription factor activity, RNA polymerase II-specific+++GO:0046872///metal ion binding	GO:0045892///negative regulation of transcription, DNA-templated+++GO:0035282///segmentation+++GO:0007400///neuroblast fate determination+++GO:0035289///posterior head segmentation+++GO:0007354///zygotic determination of anterior/posterior axis, embryo+++GO:2000177///regulation of neural precursor cell proliferation+++GO:0008595///anterior/posterior axis specification, embryo+++GO:0050767///regul…
FoxP	41182	NT_033777.3	9726020	9730872	-	0.05	0.02	0.04	0.02	2	1	1	0.632236	0.672992	GO:0005634///nucleus	GO:0003677///DNA binding+++GO:0043565///sequence-specific DNA binding+++GO:0003700///DNA-binding transcription factor activity	GO:0045433///male courtship behavior, veined wing generated song production+++GO:0040011///locomotion+++GO:0035106///operant conditioning+++GO:0006355///regulation of transcription, DNA-templated
bap	42537	NT_033777.3	21388880	21390449	+	0.05	0	0.04	0	1	0	2	0.504824	0.58111	GO:0005634///nucleus	GO:0003677///DNA binding+++GO:0003705///transcription factor activity, RNA polymerase II distal enhancer sequence-specific binding+++GO:0043565///sequence-specific DNA binding	GO:0007522///visceral muscle development+++GO:0007498///mesoderm development+++GO:0007494///midgut development+++GO:0007507///heart development+++GO:0006357///regulation of transcription by RNA polymerase II+++GO:0007501///mesodermal cell fate specification+++GO:0045944///positive regulation of transcription by RNA polymerase II+++GO:0001710///mesodermal cell fate commitment
NfI	43782	NC_004353.4	268175	276369	-	0.05	0.02	0.04	0.01	3	1	2	0.381044	0.465534	GO:0005634///nucleus	GO:0003700///DNA-binding transcription factor activity+++GO:0000981///DNA-binding transcription factor activity, RNA polymerase II-specific	GO:0045944///positive regulation of transcription by RNA polymerase II+++GO:0006355///regulation of transcription, DNA-templated+++GO:0000122///negative regulation of transcription by RNA polymerase II
ey	43812	NC_004353.4	697689	721173	+	0.05	2.8	0.04	2.23	2	120	-5.8009	8.07762e-34	3.35691e-33	GO:0005634///nucleus	GO:0000981///DNA-binding transcription factor activity, RNA polymerase II-specific+++GO:0000980///RNA polymerase II distal enhancer sequence-specific DNA binding+++GO:0000977///RNA polymerase II regulatory region sequence-specific DNA binding+++GO:0043565///sequence-specific DNA binding+++GO:0003677///DNA binding+++GO:0005515///protein binding	GO:0030307///positive regulation of cell growth+++GO:0040018///positive regulation of multicellular organism growth+++GO:0048749///compound eye development+++GO:0008347///glial cell migration+++GO:0048854///brain morphogenesis+++GO:0016319///mushroom body development+++GO:0043567///regulation of insulin-like growth factor receptor signaling pathway+++GO:0007420///brain development+++GO:0001745///…
cas	44018	NT_033777.3	5712975	5716805	-	0.05	0	0.04	0	2	0	2	0.253626	0.323873	GO:0005634///nucleus	GO:0003677///DNA binding+++GO:0046872///metal ion binding+++GO:0003700///DNA-binding transcription factor activity	GO:0040034///regulation of development, heterochronic+++GO:0048699///generation of neurons+++GO:2000177///regulation of neural precursor cell proliferation+++GO:0009791///post-embryonic development+++GO:0007417///central nervous system development+++GO:0045892///negative regulation of transcription, DNA-templated+++GO:0014019///neuroblast development+++GO:0007419///ventral cord development+++GO:0…
repo	47285	NT_033777.3	18236192	18239602	+	0.05	0	0.04	0	2	0	2	0.253626	0.322543	GO:0005737///cytoplasm+++GO:0005634///nucleus	GO:0000977///RNA polymerase II regulatory region sequence-specific DNA binding+++GO:0043565///sequence-specific DNA binding+++GO:0003677///DNA binding+++GO:0001228///DNA-binding transcription activator activity, RNA polymerase II-specific	GO:0006355///regulation of transcription, DNA-templated+++GO:0010628///positive regulation of gene expression+++GO:0007422///peripheral nervous system development+++GO:0051124///synaptic growth at neuromuscular junction+++GO:0050764///regulation of phagocytosis+++GO:0010001///glial cell differentiation+++GO:0021782///glial cell development+++GO:0045944///positive regulation of transcription by RN…
CG32006	317817	NC_004353.4	150764	153538	+	0.04	0.04	0.03	0.03	1	1	0	0.992782	1.00134	GO:0005634///nucleus	GO:0043565///sequence-specific DNA binding+++GO:0003677///DNA binding+++GO:0000981///DNA-binding transcription factor activity, RNA polymerase II-specific+++GO:0003700///DNA-binding transcription factor activity	GO:0030154///cell differentiation+++GO:0009653///anatomical structure morphogenesis+++GO:0006357///regulation of transcription by RNA polymerase II+++GO:0006355///regulation of transcription, DNA-templated
sna	34908	NT_033779.5	15476593	15478260	-	0.04	0	0.03	0	1	0	1.58496	0.504824	0.557944	GO:0043025///neuronal cell body+++GO:0034399///nuclear periphery+++GO:0043005///neuron projection+++GO:0015629///actin cytoskeleton+++GO:0005856///cytoskeleton+++GO:0005737///cytoplasm+++GO:0005634///nucleus	GO:0000977///RNA polymerase II regulatory region sequence-specific DNA binding+++GO:0003700///DNA-binding transcription factor activity+++GO:0003677///DNA binding+++GO:0003676///nucleic acid binding+++GO:0070491///repressing transcription factor binding+++GO:0003714///transcription corepressor activity+++GO:0043565///sequence-specific DNA binding+++GO:0030674///protein binding, bridging+++GO:0046…	GO:0007498///mesoderm development+++GO:0010629///negative regulation of gene expression+++GO:0007370///ventral furrow formation+++GO:0006355///regulation of transcription, DNA-templated+++GO:0048800///antennal morphogenesis+++GO:0045892///negative regulation of transcription, DNA-templated+++GO:0045893///positive regulation of transcription, DNA-templated+++GO:0042060///wound healing+++GO:0035017…
bsh	35266	NT_033779.5	19765776	19769067	-	0.04	0	0.03	0	1	0	1.58496	0.504824	0.56374	GO:0005634///nucleus	GO:0003700///DNA-binding transcription factor activity+++GO:0043565///sequence-specific DNA binding	GO:0006355///regulation of transcription, DNA-templated+++GO:0048663///neuron fate commitment+++GO:0006351///transcription, DNA-templated+++GO:0007420///brain development
CG30431	35549	NT_033778.4	6202725	6205224	+	0.04	0	0.03	0	1	0	1.58496	0.504824	0.5662	GO:0005634///nucleus	GO:0003676///nucleic acid binding+++GO:0000976///transcription regulatory region sequence-specific DNA binding+++GO:0003700///DNA-binding transcription factor activity+++GO:0003677///DNA binding+++GO:0008270///zinc ion binding	GO:0006355///regulation of transcription, DNA-templated
Hey	35764	NT_033778.4	7995438	7998278	-	0.04	0	0.03	0	1	0	1.58496	0.504824	0.573033	GO:0005634///nucleus	GO:0043565///sequence-specific DNA binding+++GO:1990837///sequence-specific double-stranded DNA binding+++GO:0001227///DNA-binding transcription repressor activity, RNA polymerase II-specific+++GO:0008134///transcription factor binding+++GO:0046983///protein dimerization activity+++GO:0000977///RNA polymerase II regulatory region sequence-specific DNA binding+++GO:0003714///transcription corepres…	GO:0006355///regulation of transcription, DNA-templated+++GO:0045746///negative regulation of Notch signaling pathway+++GO:0050767///regulation of neurogenesis+++GO:0007275///multicellular organism development+++GO:0030154///cell differentiation+++GO:0048664///neuron fate determination+++GO:0007219///Notch signaling pathway+++GO:1903507///negative regulation of nucleic acid-templated transcriptio…
Hr51	36702	NT_033778.4	15331325	15339384	+	0.04	0.49	0.03	0.39	1	14	-3.70044	0.000484632	0.000871114	GO:0005634///nucleus	GO:0003700///DNA-binding transcription factor activity+++GO:0008270///zinc ion binding+++GO:0003677///DNA binding+++GO:0003707///steroid hormone receptor activity+++GO:0020037///heme binding+++GO:0046872///metal ion binding+++GO:0003682///chromatin binding+++GO:0043565///sequence-specific DNA binding	GO:0006357///regulation of transcription by RNA polymerase II+++GO:0048526///imaginal disc-derived wing expansion+++GO:0007411///axon guidance+++GO:0010468///regulation of gene expression+++GO:0016322///neuron remodeling+++GO:0045475///locomotor rhythm+++GO:0042752///regulation of circadian rhythm+++GO:0006355///regulation of transcription, DNA-templated+++GO:0016319///mushroom body development++…
Awh	38451	NT_037436.4	3846206	3861692	+	0.04	0	0.03	0	1	0	1.58496	0.504824	0.577576	GO:0005634///nucleus	GO:0003677///DNA binding+++GO:0003700///DNA-binding transcription factor activity+++GO:0046872///metal ion binding	GO:0006355///regulation of transcription, DNA-templated+++GO:0007275///multicellular organism development+++GO:0007444///imaginal disc development+++GO:0048749///compound eye development+++GO:0010468///regulation of gene expression
CG13287	38660	NT_037436.4	5882304	5884090	+	0.04	0	0.03	0	1	0	1.58496	0.504824	0.574519	GO:0005634///nucleus	GO:0003676///nucleic acid binding+++GO:0003714///transcription corepressor activity+++GO:0003682///chromatin binding	GO:0045892///negative regulation of transcription, DNA-templated+++GO:0014003///oligodendrocyte development
Antp	40835	NT_033777.3	6896253	6999228	-	0.04	0	0.03	0	2	0	1.58496	0.253626	0.320416	GO:0005634///nucleus+++GO:0005737///cytoplasm	GO:0003700///DNA-binding transcription factor activity+++GO:0043565///sequence-specific DNA binding+++GO:0000980///RNA polymerase II distal enhancer sequence-specific DNA binding+++GO:0003677///DNA binding+++GO:0005515///protein binding+++GO:0001228///DNA-binding transcription activator activity, RNA polymerase II-specific+++GO:0000981///DNA-binding transcription factor activity, RNA polymerase I…	GO:0042694///muscle cell fate specification+++GO:0009952///anterior/posterior pattern specification+++GO:0007384///specification of segmental identity, thorax+++GO:0007383///specification of segmental identity, antennal segment+++GO:0014019///neuroblast development+++GO:0006355///regulation of transcription, DNA-templated+++GO:0007275///multicellular organism development+++GO:0007494///midgut dev…
CG16779	41134	NT_033777.3	9461084	9493677	-	0.04	0.01	0.03	0.01	5	1	1.58496	0.128189	0.174457	GO:0000118///histone deacetylase complex+++GO:0005634///nucleus+++GO:0005667///transcription factor complex	GO:0003676///nucleic acid binding+++GO:0003700///DNA-binding transcription factor activity+++GO:0044212///transcription regulatory region DNA binding+++GO:0003677///DNA binding+++GO:0008134///transcription factor binding	GO:0006355///regulation of transcription, DNA-templated
abd-A	42037	NT_033777.3	16807214	16830049	-	0.04	0	0.03	0	2	0	1.58496	0.253626	0.326126	GO:0005634///nucleus+++GO:0090575///RNA polymerase II transcription factor complex+++GO:0005667///transcription factor complex	GO:0001228///DNA-binding transcription activator activity, RNA polymerase II-specific+++GO:0043565///sequence-specific DNA binding+++GO:0003677///DNA binding+++GO:0003700///DNA-binding transcription factor activity+++GO:0000981///DNA-binding transcription factor activity, RNA polymerase II-specific+++GO:0000980///RNA polymerase II distal enhancer sequence-specific DNA binding+++GO:0001158///enhan…	GO:0048738///cardiac muscle tissue development+++GO:0007501///mesodermal cell fate specification+++GO:0007506///gonadal mesoderm development+++GO:0000122///negative regulation of transcription by RNA polymerase II+++GO:0009952///anterior/posterior pattern specification+++GO:0035224///genital disc anterior/posterior pattern formation+++GO:0045893///positive regulation of transcription, DNA-templat…
CG18599	42191	NT_033777.3	18267789	18271172	+	0.04	0	0.03	0	1	0	1.58496	0.504824	0.576449	GO:0005634///nucleus	GO:0043565///sequence-specific DNA binding+++GO:0003677///DNA binding	GO:0006355///regulation of transcription, DNA-templated
tll	43656	NT_033777.3	30852315	30854400	+	0.04	0	0.03	0	1	0	1.58496	0.504824	0.568075	GO:0005634///nucleus	GO:0004879///nuclear receptor activity+++GO:0003700///DNA-binding transcription factor activity+++GO:0043565///sequence-specific DNA binding+++GO:0003707///steroid hormone receptor activity+++GO:0003677///DNA binding+++GO:0008270///zinc ion binding+++GO:0046872///metal ion binding+++GO:0005515///protein binding+++GO:0000981///DNA-binding transcription factor activity, RNA polymerase II-specific	GO:0014019///neuroblast development+++GO:0001746///Bolwig's organ morphogenesis+++GO:0002121///inter-male aggressive behavior+++GO:0030522///intracellular receptor signaling pathway+++GO:0007275///multicellular organism development+++GO:0045165///cell fate commitment+++GO:0007362///terminal region determination+++GO:0055057///neuroblast division+++GO:0035271///ring gland development+++GO:0023061/…
Sox100B	45039	NT_033777.3	31065253	31083407	+	0.04	1.46	0.03	1.16	1	41	-5.27302	8.20706e-12	2.12645e-11	GO:0005634///nucleus	GO:0003677///DNA binding	GO:0008584///male gonad development
Hr4	31162	NC_004354.4	1941940	2007956	+	0.03	0.03	0.02	0.02	3	4	0	0.71606	0.749795	GO:0005667///transcription factor complex+++GO:0005634///nucleus+++GO:0005737///cytoplasm	GO:0000978///RNA polymerase II proximal promoter sequence-specific DNA binding+++GO:0003677///DNA binding+++GO:0043565///sequence-specific DNA binding+++GO:0003707///steroid hormone receptor activity+++GO:0008270///zinc ion binding+++GO:0046872///metal ion binding+++GO:0004879///nuclear receptor activity+++GO:0003700///DNA-binding transcription factor activity	GO:0043401///steroid hormone mediated signaling pathway+++GO:0071456///cellular response to hypoxia+++GO:0045892///negative regulation of transcription, DNA-templated+++GO:0030522///intracellular receptor signaling pathway+++GO:0048638///regulation of developmental growth+++GO:0106023///regulation of pupariation+++GO:0040018///positive regulation of multicellular organism growth+++GO:0006355///re…
ovo	31429	NC_004354.4	5048273	5070929	+	0.03	0	0.02	0	2	0	1	0.253626	0.325332	GO:0005634///nucleus+++GO:0005654///nucleoplasm+++GO:0005737///cytoplasm	GO:0046872///metal ion binding+++GO:0043565///sequence-specific DNA binding+++GO:0003676///nucleic acid binding+++GO:0001228///DNA-binding transcription activator activity, RNA polymerase II-specific+++GO:0003677///DNA binding+++GO:0001227///DNA-binding transcription repressor activity, RNA polymerase II-specific	GO:0007010///cytoskeleton organization+++GO:0000122///negative regulation of transcription by RNA polymerase II+++GO:0008343///adult feeding behavior+++GO:0045893///positive regulation of transcription, DNA-templated+++GO:0018992///germ-line sex determination+++GO:0045892///negative regulation of transcription, DNA-templated+++GO:0035316///non-sensory hair organization+++GO:0045944///positive reg…
CG32121	317867	NT_037436.4	13416576	13422336	-	0.03	0	0.02	0	1	0	1	0.504824	0.561241	GO:0005634///nucleus	GO:0043565///sequence-specific DNA binding+++GO:0003676///nucleic acid binding	GO:0006357///regulation of transcription by RNA polymerase II
odd	33583	NT_033779.5	3604224	3606756	-	0.03	0	0.02	0	1	0	1	0.504824	0.554338	GO:0005634///nucleus	GO:0046872///metal ion binding+++GO:0000977///RNA polymerase II regulatory region sequence-specific DNA binding+++GO:0003677///DNA binding+++GO:0003700///DNA-binding transcription factor activity+++GO:0003676///nucleic acid binding	GO:0007389///pattern specification process+++GO:0007366///periodic partitioning by pair rule gene+++GO:0006357///regulation of transcription by RNA polymerase II+++GO:0007275///multicellular organism development+++GO:0016348///imaginal disc-derived leg joint morphogenesis+++GO:0045944///positive regulation of transcription by RNA polymerase II+++GO:0045892///negative regulation of transcription, …
kmg	34706	NT_033779.5	13160527	13163153	+	0.03	0.03	0.02	0.02	1	1	0	0.992782	1.00384	GO:0005634///nucleus+++GO:0035097///histone methyltransferase complex	GO:0003682///chromatin binding+++GO:0003676///nucleic acid binding	GO:0007283///spermatogenesis+++GO:0010468///regulation of gene expression
dac	34982	NT_033779.5	16466512	16485998	-	0.03	0.14	0.02	0.11	2	10	-2.45943	0.021472	0.0330906	GO:0005667///transcription factor complex+++GO:0005634///nucleus	GO:0016251///RNA polymerase II general transcription initiation factor activity+++GO:0005515///protein binding	GO:0043704///photoreceptor cell fate specification+++GO:0006366///transcription by RNA polymerase II+++GO:0030182///neuron differentiation+++GO:0007483///genital disc morphogenesis+++GO:0010629///negative regulation of gene expression+++GO:0006351///transcription, DNA-templated+++GO:0048098///antennal joint development+++GO:0035211///spermathecum morphogenesis+++GO:0048749///compound eye developm…
ap	35509	NT_033778.4	5706202	5727525	-	0.03	0	0.03	0	1	0	1.58496	0.504824	0.575638	GO:0005634///nucleus	GO:0043565///sequence-specific DNA binding+++GO:0003677///DNA binding+++GO:0046872///metal ion binding+++GO:0000977///RNA polymerase II regulatory region sequence-specific DNA binding	GO:0006355///regulation of transcription, DNA-templated+++GO:0035218///leg disc development+++GO:0048735///haltere morphogenesis+++GO:0045944///positive regulation of transcription by RNA polymerase II+++GO:0007526///larval somatic muscle development+++GO:0007275///multicellular organism development+++GO:0060033///anatomical structure regression+++GO:0007450///dorsal/ventral pattern formation, im…
CG12769	35770	NT_033778.4	8052080	8065554	-	0.03	0.09	0.02	0.07	2	6	-1.80735	0.174996	0.234642	GO:0005634///nucleus	GO:0001228///DNA-binding transcription activator activity, RNA polymerase II-specific+++GO:0003676///nucleic acid binding+++GO:0003677///DNA binding+++GO:0000978///RNA polymerase II proximal promoter sequence-specific DNA binding	GO:0045944///positive regulation of transcription by RNA polymerase II
Hr3	36073	NT_033778.4	10203995	10237348	-	0.03	0.06	0.03	0.05	2	4.83	-0.736966	0.445268	0.536593	GO:0005634///nucleus	GO:0004879///nuclear receptor activity+++GO:0046872///metal ion binding+++GO:0005515///protein binding+++GO:0004887///thyroid hormone receptor activity+++GO:0008270///zinc ion binding+++GO:0003700///DNA-binding transcription factor activity+++GO:0000977///RNA polymerase II regulatory region sequence-specific DNA binding+++GO:0003677///DNA binding+++GO:0003707///steroid hormone receptor activity++…	GO:0007552///metamorphosis+++GO:0016319///mushroom body development+++GO:0043401///steroid hormone mediated signaling pathway+++GO:0040034///regulation of development, heterochronic+++GO:0045944///positive regulation of transcription by RNA polymerase II+++GO:0000122///negative regulation of transcription by RNA polymerase II+++GO:0030522///intracellular receptor signaling pathway+++GO:0006355///…
dve	37546	NT_033778.4	22243963	22286469	+	0.03	0.29	0.02	0.23	2	18	-3.52356	0.000203628	0.000377281	GO:0005634///nucleus+++GO:0005829///cytosol	GO:0003677///DNA binding+++GO:0003700///DNA-binding transcription factor activity+++GO:0043565///sequence-specific DNA binding	GO:0007476///imaginal disc-derived wing morphogenesis+++GO:0015677///copper ion import+++GO:0000122///negative regulation of transcription by RNA polymerase II+++GO:0006338///chromatin remodeling+++GO:0006355///regulation of transcription, DNA-templated+++GO:0048608///reproductive structure development+++GO:0007494///midgut development+++GO:0016348///imaginal disc-derived leg joint morphogenesis
fd59A	37631	NT_033778.4	22868159	22870706	+	0.03	0.13	0.03	0.1	1	4	-1.73697	0.21427	0.283513	GO:0005634///nucleus	GO:0043565///sequence-specific DNA binding+++GO:0003700///DNA-binding transcription factor activity+++GO:0000981///DNA-binding transcription factor activity, RNA polymerase II-specific+++GO:0003677///DNA binding	GO:0007275///multicellular organism development+++GO:0006357///regulation of transcription by RNA polymerase II+++GO:0006355///regulation of transcription, DNA-templated+++GO:0030154///cell differentiation+++GO:0009653///anatomical structure morphogenesis
slbo	37889	NT_033778.4	24331522	24334307	-	0.03	0.08	0.02	0.07	1	3	-1.80735	0.369014	0.453995	GO:0005634///nucleus	GO:0000977///RNA polymerase II regulatory region sequence-specific DNA binding+++GO:0003677///DNA binding+++GO:0003700///DNA-binding transcription factor activity	GO:0007298///border follicle cell migration+++GO:1903688///positive regulation of border follicle cell migration+++GO:0001708///cell fate specification+++GO:0006355///regulation of transcription, DNA-templated+++GO:0045944///positive regulation of transcription by RNA polymerase II
gsb-n	38004	NT_033778.4	25040383	25052331	-	0.03	0	0.03	0	1	0	1.58496	0.504824	0.580476	GO:0005737///cytoplasm+++GO:0005634///nucleus	GO:0000977///RNA polymerase II regulatory region sequence-specific DNA binding+++GO:0043565///sequence-specific DNA binding+++GO:0003677///DNA binding	GO:0007275///multicellular organism development+++GO:0007435///salivary gland morphogenesis+++GO:0022008///neurogenesis+++GO:0007367///segment polarity determination+++GO:0060025///regulation of synaptic activity+++GO:0007419///ventral cord development+++GO:0006355///regulation of transcription, DNA-templated+++GO:0007268///chemical synaptic transmission
CG13894	38086	NT_037436.4	693083	699144	-	0.03	1.16	0.03	0.92	1	35	-4.9386	4.66932e-10	1.13632e-09		GO:0003676///nucleic acid binding+++GO:0003677///DNA binding
CG7368	39301	NT_037436.4	11597202	11605374	+	0.03	0	0.02	0	1	0	1	0.504824	0.57328	GO:0005634///nucleus+++GO:0035097///histone methyltransferase complex	GO:0003676///nucleic acid binding	GO:0000122///negative regulation of transcription by RNA polymerase II+++GO:0010468///regulation of gene expression
tap	39935	NT_037436.4	17359682	17361811	+	0.03	0	0.03	0	1	0	1.58496	0.504824	0.578707	GO:0005634///nucleus	GO:0046983///protein dimerization activity+++GO:0003677///DNA binding	GO:0007411///axon guidance+++GO:0048843///negative regulation of axon extension involved in axon guidance+++GO:0016319///mushroom body development+++GO:0007423///sensory organ development+++GO:0006351///transcription, DNA-templated+++GO:0006355///regulation of transcription, DNA-templated
TfAP-2	40398	NT_037436.4	21586828	21613349	+	0.03	0	0.03	0	1	0	1.58496	0.504824	0.565418	GO:0045202///synapse+++GO:0005575///cellular_component+++GO:0016020///membrane+++GO:0030131///clathrin adaptor complex+++GO:0098793///presynapse+++GO:0030122///AP-2 adaptor complex+++GO:0030117///membrane coat+++GO:0005634///nucleus+++GO:0005886///plasma membrane+++GO:0005905///clathrin-coated pit	GO:0016787///hydrolase activity+++GO:0000981///DNA-binding transcription factor activity, RNA polymerase II-specific+++GO:0004000///adenosine deaminase activity+++GO:0019239///deaminase activity+++GO:0043565///sequence-specific DNA binding+++GO:0046872///metal ion binding+++GO:0000977///RNA polymerase II regulatory region sequence-specific DNA binding+++GO:0008565///protein transporter activity++…	GO:0048488///synaptic vesicle endocytosis+++GO:0015031///protein transport+++GO:0045944///positive regulation of transcription by RNA polymerase II+++GO:0006355///regulation of transcription, DNA-templated+++GO:0006357///regulation of transcription by RNA polymerase II+++GO:0008356///asymmetric cell division+++GO:1990386///mitotic cleavage furrow ingression+++GO:0009117///nucleotide metabolic pro…
CG14655	40594	NT_033777.3	4777497	4780302	-	0.03	0.03	0.03	0.03	1	1	0	0.992782	0.997041	GO:0005634///nucleus	GO:0008270///zinc ion binding+++GO:0003676///nucleic acid binding+++GO:0000977///RNA polymerase II regulatory region sequence-specific DNA binding+++GO:0001227///DNA-binding transcription repressor activity, RNA polymerase II-specific	GO:0000122///negative regulation of transcription by RNA polymerase II
CG11966	41069	NT_033777.3	8950246	8963037	-	0.03	0.02	0.03	0.01	2	1	1.58496	0.632236	0.676478	GO:0005634///nucleus	GO:0046872///metal ion binding+++GO:0003677///DNA binding	GO:0060439///trachea morphogenesis+++GO:0000122///negative regulation of transcription by RNA polymerase II+++GO:0006351///transcription, DNA-templated+++GO:0010628///positive regulation of gene expression+++GO:0035149///lumen formation, open tracheal system+++GO:0045944///positive regulation of transcription by RNA polymerase II+++GO:1901148///gene expression involved in extracellular matrix org…
ss	41988	NT_033777.3	16374434	16403690	-	0.03	0	0.02	0	2	0	1	0.253626	0.324976	GO:0005634///nucleus+++GO:0005829///cytosol	GO:0003677///DNA binding+++GO:0046982///protein heterodimerization activity+++GO:0000981///DNA-binding transcription factor activity, RNA polymerase II-specific+++GO:0046983///protein dimerization activity	GO:0000122///negative regulation of transcription by RNA polymerase II+++GO:0006805///xenobiotic metabolic process+++GO:0045676///regulation of R7 cell differentiation+++GO:0007613///memory+++GO:0007468///regulation of rhodopsin gene expression+++GO:0048814///regulation of dendrite morphogenesis+++GO:0008049///male courtship behavior+++GO:0010092///specification of animal organ identity+++GO:0007…
lbe	42542	NT_033777.3	21441577	21446537	-	0.03	0	0.03	0	1	0	1.58496	0.504824	0.555903	GO:0005634///nucleus+++GO:0016021///integral component of membrane+++GO:0016020///membrane	GO:0000981///DNA-binding transcription factor activity, RNA polymerase II-specific+++GO:0003677///DNA binding+++GO:0043565///sequence-specific DNA binding	GO:0007507///heart development+++GO:0007483///genital disc morphogenesis+++GO:0042659///regulation of cell fate specification+++GO:0007501///mesodermal cell fate specification+++GO:0007417///central nervous system development+++GO:0045664///regulation of neuron differentiation+++GO:0007519///skeletal muscle tissue development+++GO:1901739///regulation of myoblast fusion+++GO:0016477///cell migrat…
Optix	44108	NT_033778.4	8031283	8042529	+	0.03	0	0.02	0	1	0	1	0.504824	0.554223	GO:0005667///transcription factor complex+++GO:0005634///nucleus	GO:0000976///transcription regulatory region sequence-specific DNA binding+++GO:0003677///DNA binding+++GO:0043565///sequence-specific DNA binding+++GO:0001228///DNA-binding transcription activator activity, RNA polymerase II-specific	GO:0045944///positive regulation of transcription by RNA polymerase II+++GO:0048856///anatomical structure development+++GO:0007458///progression of morphogenetic furrow involved in compound eye morphogenesis+++GO:0001751///compound eye photoreceptor cell differentiation+++GO:0001745///compound eye morphogenesis+++GO:0048749///compound eye development+++GO:0007275///multicellular organism develop…
Drgx	5740176	NT_033779.5	3662745	3692114	+	0.03	0	0.02	0	1	0	1	0.504824	0.578519	GO:0005634///nucleus	GO:0043565///sequence-specific DNA binding+++GO:0003677///DNA binding	GO:0007275///multicellular organism development+++GO:0006355///regulation of transcription, DNA-templated
disco-r	64875	NC_004354.4	16118067	16148977	-	0.03	0.02	0.03	0.01	2	1	1.58496	0.632236	0.675312	GO:0005575///cellular_component	GO:0003674///molecular_function+++GO:0003676///nucleic acid binding	GO:0048526///imaginal disc-derived wing expansion+++GO:0060232///delamination+++GO:0001837///epithelial to mesenchymal transition+++GO:0007472///wing disc morphogenesis
fd3F	31336	NC_004354.4	3802316	3811040	+	0.02	0	0.02	0	1	0	1	0.504824	0.575202	GO:0005634///nucleus	GO:0003700///DNA-binding transcription factor activity+++GO:0043565///sequence-specific DNA binding+++GO:0003677///DNA binding+++GO:0000976///transcription regulatory region sequence-specific DNA binding	GO:0006355///regulation of transcription, DNA-templated
Vsx1	31470	NC_004354.4	5594255	5612865	+	0.02	0	0.02	0	1	0	1	0.504824	0.5772	GO:0005634///nucleus	GO:0043565///sequence-specific DNA binding+++GO:0003700///DNA-binding transcription factor activity+++GO:0003677///DNA binding	GO:2000179///positive regulation of neural precursor cell proliferation+++GO:0006355///regulation of transcription, DNA-templated+++GO:0000122///negative regulation of transcription by RNA polymerase II+++GO:0001748///optic lobe placode development
oc	31802	NC_004354.4	8630159	8650681	-	0.02	0.03	0.01	0.03	1	2	-1.58496	0.617798	0.662645	GO:0005886///plasma membrane+++GO:0005887///integral component of plasma membrane+++GO:0045202///synapse+++GO:0016021///integral component of membrane+++GO:0016020///membrane+++GO:0019183///histamine-gated chloride channel complex+++GO:0043005///neuron projection+++GO:0005634///nucleus	GO:0042803///protein homodimerization activity+++GO:0005216///ion channel activity+++GO:0046982///protein heterodimerization activity+++GO:0043565///sequence-specific DNA binding+++GO:0005230///extracellular ligand-gated ion channel activity+++GO:0019182///histamine-gated chloride channel activity+++GO:0005254///chloride channel activity+++GO:0001228///DNA-binding transcription activator activity…	GO:0035288///anterior head segmentation+++GO:0006811///ion transport+++GO:1902476///chloride transmembrane transport+++GO:0001745///compound eye morphogenesis+++GO:0007275///multicellular organism development+++GO:0042051///compound eye photoreceptor development+++GO:0009636///response to toxic substance+++GO:0007355///anterior region determination+++GO:0034220///ion transmembrane transport+++GO:…
lz	31883	NC_004354.4	9284649	9303636	+	0.02	5.14	0.02	4.1	1	240	-7.67948	2.1603e-71	1.44317e-70	GO:0005575///cellular_component+++GO:0016020///membrane+++GO:0044214///spanning component of plasma membrane+++GO:0005634///nucleus+++GO:0016021///integral component of membrane	GO:0043565///sequence-specific DNA binding+++GO:0003677///DNA binding+++GO:0003700///DNA-binding transcription factor activity+++GO:0051087///chaperone binding+++GO:0003674///molecular_function+++GO:0005524///ATP binding+++GO:0044212///transcription regulatory region DNA binding+++GO:0005515///protein binding	GO:0042060///wound healing+++GO:0007486///imaginal disc-derived female genitalia development+++GO:0007275///multicellular organism development+++GO:0042691///positive regulation of crystal cell differentiation+++GO:0035168///larval lymph gland hemocyte differentiation+++GO:0035165///embryonic crystal cell differentiation+++GO:0016360///sensory organ precursor cell fate determination+++GO:0042688/…
disco	32579	NC_004354.4	16210598	16216750	-	0.02	0	0.02	0	1	0	1	0.504824	0.574954	GO:0005634///nucleus	GO:0001158///enhancer sequence-specific DNA binding+++GO:0046872///metal ion binding+++GO:0003677///DNA binding+++GO:0003676///nucleic acid binding+++GO:0005515///protein binding	GO:0007275///multicellular organism development+++GO:0007420///brain development+++GO:0007469///antennal development+++GO:0045944///positive regulation of transcription by RNA polymerase II+++GO:0007601///visual perception+++GO:0050896///response to stimulus+++GO:0045475///locomotor rhythm+++GO:0007479///leg disc proximal/distal pattern formation+++GO:0045893///positive regulation of transcriptio…
B-H2	32723	NC_004354.4	17314581	17324175	+	0.02	0	0.02	0	1	0	1	0.504824	0.557301	GO:0005634///nucleus	GO:0043565///sequence-specific DNA binding+++GO:0003677///DNA binding+++GO:0000981///DNA-binding transcription factor activity, RNA polymerase II-specific+++GO:0000977///RNA polymerase II regulatory region sequence-specific DNA binding+++GO:0001228///DNA-binding transcription activator activity, RNA polymerase II-specific	GO:0008407///chaeta morphogenesis+++GO:0006355///regulation of transcription, DNA-templated+++GO:0007601///visual perception+++GO:0007455///eye-antennal disc morphogenesis+++GO:0007399///nervous system development+++GO:0001751///compound eye photoreceptor cell differentiation+++GO:0007479///leg disc proximal/distal pattern formation+++GO:0008052///sensory organ boundary specification+++GO:0007275…
RunxB	33051	NC_004354.4	20538497	20567097	+	0.02	0	0.02	0	1	0	1	0.504824	0.556951	GO:0005634///nucleus	GO:0005524///ATP binding+++GO:0003677///DNA binding+++GO:0003700///DNA-binding transcription factor activity	GO:0006355///regulation of transcription, DNA-templated
Oaz	36609	NT_033778.4	14435899	14465881	+	0.02	0	0.01	0	1	0	0	0.504824	0.569231	GO:0005634///nucleus	GO:0046872///metal ion binding+++GO:0003676///nucleic acid binding+++GO:0003677///DNA binding	GO:0045893///positive regulation of transcription, DNA-templated+++GO:0045892///negative regulation of transcription, DNA-templated+++GO:0035277///spiracle morphogenesis, open tracheal system+++GO:0007275///multicellular organism development
vvl	38752	NT_037436.4	6790158	6794941	+	0.02	0	0.01	0	1	0	0	0.504824	0.568318	GO:0005634///nucleus	GO:0043565///sequence-specific DNA binding+++GO:0000977///RNA polymerase II regulatory region sequence-specific DNA binding+++GO:0003677///DNA binding+++GO:0003700///DNA-binding transcription factor activity+++GO:0000980///RNA polymerase II distal enhancer sequence-specific DNA binding+++GO:0001228///DNA-binding transcription activator activity, RNA polymerase II-specific	GO:0006355///regulation of transcription, DNA-templated+++GO:0045944///positive regulation of transcription by RNA polymerase II+++GO:0008045///motor neuron axon guidance+++GO:0007422///peripheral nervous system development+++GO:0048813///dendrite morphogenesis+++GO:0002807///positive regulation of antimicrobial peptide biosynthetic process+++GO:0006357///regulation of transcription by RNA polyme…
rn	40879	NT_033777.3	7272617	7309629	-	0.02	0	0.02	0	1	0	1	0.504824	0.570268	GO:0005634///nucleus	GO:0046872///metal ion binding+++GO:0000981///DNA-binding transcription factor activity, RNA polymerase II-specific+++GO:0000977///RNA polymerase II regulatory region sequence-specific DNA binding+++GO:0003677///DNA binding+++GO:0003676///nucleic acid binding	GO:0045892///negative regulation of transcription, DNA-templated+++GO:0022416///chaeta development+++GO:0001708///cell fate specification+++GO:0007480///imaginal disc-derived leg morphogenesis+++GO:0000122///negative regulation of transcription by RNA polymerase II+++GO:0048749///compound eye development
dsx	40940	NT_033777.3	7924323	7967408	-	0.02	0.02	0.02	0.02	1	1	0	0.992782	1.00654	GO:0005634///nucleus	GO:0003700///DNA-binding transcription factor activity+++GO:0001228///DNA-binding transcription activator activity, RNA polymerase II-specific+++GO:0043565///sequence-specific DNA binding+++GO:0042803///protein homodimerization activity+++GO:0005515///protein binding+++GO:0046872///metal ion binding+++GO:0008270///zinc ion binding+++GO:0001227///DNA-binding transcription repressor activity, RNA p…	GO:0007485///imaginal disc-derived male genitalia development+++GO:0006355///regulation of transcription, DNA-templated+++GO:0045944///positive regulation of transcription by RNA polymerase II+++GO:0008049///male courtship behavior+++GO:0007619///courtship behavior+++GO:0048071///sex-specific pigmentation+++GO:0045498///sex comb development+++GO:0045892///negative regulation of transcription, DNA…
grn	40962	NT_033777.3	8147368	8181444	-	0.02	0	0.01	0	1	0	0	0.504824	0.554859	GO:0005634///nucleus	GO:0008270///zinc ion binding+++GO:0043565///sequence-specific DNA binding+++GO:0046872///metal ion binding+++GO:0003677///DNA binding+++GO:0000981///DNA-binding transcription factor activity, RNA polymerase II-specific+++GO:0003700///DNA-binding transcription factor activity	GO:0006357///regulation of transcription by RNA polymerase II+++GO:0009887///animal organ morphogenesis+++GO:0008045///motor neuron axon guidance+++GO:0009888///tissue development+++GO:0006355///regulation of transcription, DNA-templated
Ubx	42034	NT_033777.3	16656623	16734426	-	0.02	0	0.02	0	1	0	1	0.504824	0.568865	GO:0005667///transcription factor complex+++GO:0005856///cytoskeleton+++GO:0032993///protein-DNA complex+++GO:0005874///microtubule+++GO:0005634///nucleus+++GO:0030286///dynein complex+++GO:0005868///cytoplasmic dynein complex+++GO:0005737///cytoplasm+++GO:0036157///outer dynein arm+++GO:0017053///transcriptional repressor complex	GO:0000981///DNA-binding transcription factor activity, RNA polymerase II-specific+++GO:0042623///ATPase activity, coupled+++GO:0043565///sequence-specific DNA binding+++GO:0019904///protein domain specific binding+++GO:0016787///hydrolase activity+++GO:0045505///dynein intermediate chain binding+++GO:0003700///DNA-binding transcription factor activity+++GO:0005515///protein binding+++GO:0000980/…	GO:0007384///specification of segmental identity, thorax+++GO:0042694///muscle cell fate specification+++GO:0061327///anterior Malpighian tubule development+++GO:0045892///negative regulation of transcription, DNA-templated+++GO:0007525///somatic muscle development+++GO:0007275///multicellular organism development+++GO:0007482///haltere development+++GO:0048636///positive regulation of muscle org…
gl	42210	NT_033777.3	18367927	18372738	-	0.02	0	0.02	0	1	0	1	0.504824	0.563441	GO:0005634///nucleus	GO:0046872///metal ion binding+++GO:0003705///transcription factor activity, RNA polymerase II distal enhancer sequence-specific binding+++GO:0003677///DNA binding	GO:0006355///regulation of transcription, DNA-templated+++GO:0006351///transcription, DNA-templated+++GO:0045944///positive regulation of transcription by RNA polymerase II+++GO:0043153///entrainment of circadian clock by photoperiod+++GO:0001745///compound eye morphogenesis+++GO:0035271///ring gland development+++GO:0060086///circadian temperature homeostasis+++GO:0001752///compound eye photorec…
dan	43023	NT_033777.3	25184383	25192806	+	0.02	0	0.02	0	1	0	1	0.504824	0.570635	GO:0005634///nucleus	GO:0003700///DNA-binding transcription factor activity+++GO:0003677///DNA binding+++GO:0005515///protein binding	GO:0007379///segment specification+++GO:0007275///multicellular organism development+++GO:0006355///regulation of transcription, DNA-templated+++GO:0007469///antennal development+++GO:0021556///central nervous system formation+++GO:0048749///compound eye development
kn	45318	NT_033778.4	14772650	14807061	-	0.02	0	0.01	0	1	0	0	0.504824	0.576137	GO:0005634///nucleus	GO:0003677///DNA binding+++GO:0046872///metal ion binding+++GO:0046983///protein dimerization activity+++GO:0003700///DNA-binding transcription factor activity	GO:0035287///head segmentation+++GO:0007526///larval somatic muscle development+++GO:0045087///innate immune response+++GO:0035288///anterior head segmentation+++GO:0035203///regulation of lamellocyte differentiation+++GO:0007476///imaginal disc-derived wing morphogenesis+++GO:0045944///positive regulation of transcription by RNA polymerase II+++GO:0001700///embryonic development via the syncytia…
retn	45976	NT_033778.4	23632610	23654820	+	0.02	0	0.02	0	1	0	1	0.504824	0.551922	GO:0005634///nucleus	GO:0001228///DNA-binding transcription activator activity, RNA polymerase II-specific+++GO:0000976///transcription regulatory region sequence-specific DNA binding+++GO:0070491///repressing transcription factor binding+++GO:0003677///DNA binding+++GO:0000977///RNA polymerase II regulatory region sequence-specific DNA binding+++GO:0003700///DNA-binding transcription factor activity	GO:0009952///anterior/posterior pattern specification+++GO:0045893///positive regulation of transcription, DNA-templated+++GO:0048477///oogenesis+++GO:0045944///positive regulation of transcription by RNA polymerase II+++GO:0007275///multicellular organism development+++GO:0009880///embryonic pattern specification+++GO:0000122///negative regulation of transcription by RNA polymerase II+++GO:00075…
Abd-B	47763	NT_033777.3	16927212	16972236	-	0.02	0	0.02	0	1	0	1	0.504824	0.562845	GO:0005634///nucleus	GO:0003677///DNA binding+++GO:0000976///transcription regulatory region sequence-specific DNA binding+++GO:0000980///RNA polymerase II distal enhancer sequence-specific DNA binding+++GO:0043565///sequence-specific DNA binding+++GO:0003700///DNA-binding transcription factor activity	GO:0048071///sex-specific pigmentation+++GO:0007621///negative regulation of female receptivity+++GO:0007280///pole cell migration+++GO:0007548///sex differentiation+++GO:0007275///multicellular organism development+++GO:0048087///positive regulation of developmental pigmentation+++GO:0007424///open tracheal system development+++GO:0030540///female genitalia development+++GO:0006355///regulation …
esn	53557	NT_033778.4	7086316	7127868	+	0.02	0.02	0.01	0.01	1	1	0	0.992782	1.00712	GO:0005575///cellular_component	GO:0008270///zinc ion binding+++GO:0046872///metal ion binding+++GO:0003674///molecular_function	GO:0070593///dendrite self-avoidance
zld	32994	NC_004354.4	19766465	19783548	-	0.01	0.05	0.01	0.04	1	4	-2	0.21427	0.283087	GO:0005634///nucleus+++GO:0005654///nucleoplasm+++GO:0000785///chromatin	GO:0000976///transcription regulatory region sequence-specific DNA binding+++GO:0003676///nucleic acid binding+++GO:0046872///metal ion binding+++GO:0005515///protein binding+++GO:0043565///sequence-specific DNA binding+++GO:0003700///DNA-binding transcription factor activity	GO:0002052///positive regulation of neuroblast proliferation+++GO:0007349///cellularization+++GO:0045892///negative regulation of transcription, DNA-templated+++GO:0044719///regulation of imaginal disc-derived wing size+++GO:0000278///mitotic cell cycle+++GO:0045893///positive regulation of transcription, DNA-templated+++GO:0045944///positive regulation of transcription by RNA polymerase II
salm	34569	NT_033779.5	11434311	11445614	-	0.01	0	0.01	0	1	0	0	0.504824	0.552381	GO:0110071///cellularization cleavage furrow invagination front+++GO:0005634///nucleus+++GO:0032154///cleavage furrow	GO:0046872///metal ion binding+++GO:0003677///DNA binding+++GO:0003676///nucleic acid binding	GO:0008586///imaginal disc-derived wing vein morphogenesis+++GO:0007438///oenocyte development+++GO:0045465///R8 cell differentiation+++GO:0036089///cleavage furrow formation+++GO:0007424///open tracheal system development+++GO:0035202///tracheal pit formation in open tracheal system+++GO:0030539///male genitalia development+++GO:0048644///muscle organ morphogenesis+++GO:0061024///membrane organi…
Hr38	35332	NT_033779.5	20683462	20714588	-	0.01	0.08	0.01	0.07	1	9	-2.80735	0.0112116	0.0178286	GO:0005737///cytoplasm+++GO:0005667///transcription factor complex+++GO:0005634///nucleus	GO:0000977///RNA polymerase II regulatory region sequence-specific DNA binding+++GO:0005102///signaling receptor binding+++GO:0000978///RNA polymerase II proximal promoter sequence-specific DNA binding+++GO:0004879///nuclear receptor activity+++GO:0008270///zinc ion binding+++GO:0043565///sequence-specific DNA binding+++GO:0001047///core promoter binding+++GO:0005515///protein binding+++GO:000367…	GO:0030522///intracellular receptor signaling pathway+++GO:0043401///steroid hormone mediated signaling pathway+++GO:0006355///regulation of transcription, DNA-templated+++GO:0071376///cellular response to corticotropin-releasing hormone stimulus+++GO:0048082///regulation of adult chitin-containing cuticle pigmentation+++GO:0042335///cuticle development+++GO:0045944///positive regulation of trans…
pros	41363	NT_033777.3	11328480	11407627	+	0.01	0.1	0.01	0.08	1	10	-3	0.0060441	0.0098705	GO:0045179///apical cortex+++GO:0045178///basal part of cell+++GO:0005886///plasma membrane+++GO:0005634///nucleus+++GO:0005938///cell cortex+++GO:0005737///cytoplasm+++GO:0045180///basal cortex	GO:0003700///DNA-binding transcription factor activity+++GO:0043565///sequence-specific DNA binding+++GO:0003677///DNA binding+++GO:0001227///DNA-binding transcription repressor activity, RNA polymerase II-specific	GO:0007417///central nervous system development+++GO:0060385///axonogenesis involved in innervation+++GO:0000122///negative regulation of transcription by RNA polymerase II+++GO:1900180///regulation of protein localization to nucleus+++GO:0001708///cell fate specification+++GO:0010628///positive regulation of gene expression+++GO:0070983///dendrite guidance+++GO:0007275///multicellular organism d…
HLH3B	31249	NC_004354.4	2680199	2681723	-	0	0.21	0	0.17	0	4	-4.08746	0.0610104	0.0887646	GO:0005634///nucleus	GO:0000981///DNA-binding transcription factor activity, RNA polymerase II-specific+++GO:0046983///protein dimerization activity+++GO:0000977///RNA polymerase II regulatory region sequence-specific DNA binding	GO:0006357///regulation of transcription by RNA polymerase II
CG8119	32500	NC_004354.4	15662585	15663319	+	0	0.11	0	0.08	0	1	-3	0.495198	0.584397	GO:0005667///transcription factor complex+++GO:0005634///nucleus	GO:0003677///DNA binding	GO:0006355///regulation of transcription, DNA-templated+++GO:0006351///transcription, DNA-templated
erm	326152	NT_033779.5	1950239	1970362	-	0	0	0	0	0	0				GO:0043025///neuronal cell body+++GO:0044295///axonal growth cone+++GO:0005634///nucleus	GO:0044212///transcription regulatory region DNA binding+++GO:0005515///protein binding+++GO:0043565///sequence-specific DNA binding+++GO:0046872///metal ion binding+++GO:0003676///nucleic acid binding	GO:0019827///stem cell population maintenance+++GO:0050767///regulation of neurogenesis+++GO:0072499///photoreceptor cell axon guidance+++GO:0043697///cell dedifferentiation+++GO:0010628///positive regulation of gene expression+++GO:0010629///negative regulation of gene expression+++GO:0060385///axonogenesis involved in innervation+++GO:0007399///nervous system development+++GO:1902843///positive…
CG14014	33784	NT_033779.5	5549709	5550835	-	0	0.07	0	0.05	0	1	-2.32193	0.495198	0.580108
tup	35147	NT_033779.5	18859507	18881261	-	0	0	0	0	0	0				GO:0005634///nucleus	GO:0005515///protein binding+++GO:0003677///DNA binding+++GO:0000977///RNA polymerase II regulatory region sequence-specific DNA binding+++GO:0001102///RNA polymerase II activating transcription factor binding+++GO:0000980///RNA polymerase II distal enhancer sequence-specific DNA binding+++GO:0000981///DNA-binding transcription factor activity, RNA polymerase II-specific+++GO:0046872///metal ion …	GO:0045944///positive regulation of transcription by RNA polymerase II+++GO:0007507///heart development+++GO:0008407///chaeta morphogenesis+++GO:0010468///regulation of gene expression+++GO:0046665///amnioserosa maintenance+++GO:0007390///germ-band shortening+++GO:0043433///negative regulation of DNA-binding transcription factor activity+++GO:0007391///dorsal closure+++GO:0007521///muscle cell fa…
tj	35227	NT_033779.5	19464267	19467758	+	0	0.02	0	0.02	0	1	-1	0.495198	0.575691	GO:0005634///nucleus	GO:0043565///sequence-specific DNA binding+++GO:0003677///DNA binding+++GO:0001228///DNA-binding transcription activator activity, RNA polymerase II-specific+++GO:0000978///RNA polymerase II proximal promoter sequence-specific DNA binding+++GO:0003700///DNA-binding transcription factor activity+++GO:0000981///DNA-binding transcription factor activity, RNA polymerase II-specific	GO:0007298///border follicle cell migration+++GO:0008584///male gonad development+++GO:0035262///gonad morphogenesis+++GO:0001708///cell fate specification+++GO:0006355///regulation of transcription, DNA-templated+++GO:0007281///germ cell development+++GO:0045944///positive regulation of transcription by RNA polymerase II+++GO:0008585///female gonad development+++GO:0010467///gene expression
dpn	35800	NT_033778.4	8228971	8232330	-	0	0.07	0	0.06	0	2	-2.58496	0.246408	0.319104	GO:0005634///nucleus	GO:0005515///protein binding+++GO:1990837///sequence-specific double-stranded DNA binding+++GO:0000977///RNA polymerase II regulatory region sequence-specific DNA binding+++GO:0043565///sequence-specific DNA binding+++GO:0003700///DNA-binding transcription factor activity+++GO:0046983///protein dimerization activity+++GO:0008134///transcription factor binding+++GO:0035326///enhancer binding+++GO:…	GO:0045840///positive regulation of mitotic nuclear division+++GO:0007540///sex determination, establishment of X:A ratio+++GO:0007399///nervous system development+++GO:0050767///regulation of neurogenesis+++GO:0030154///cell differentiation+++GO:0045892///negative regulation of transcription, DNA-templated+++GO:0010629///negative regulation of gene expression+++GO:0006355///regulation of transcr…
Poxn	36741	NT_033778.4	15826693	15835055	-	0	0.03	0	0.02	0	1	-1	0.495198	0.571654	GO:0005634///nucleus	GO:0003677///DNA binding	GO:0008343///adult feeding behavior+++GO:0007423///sensory organ development+++GO:0006355///regulation of transcription, DNA-templated+++GO:0048800///antennal morphogenesis+++GO:0009415///response to water+++GO:0007399///nervous system development+++GO:0007476///imaginal disc-derived wing morphogenesis+++GO:0007480///imaginal disc-derived leg morphogenesis+++GO:0007275///multicellular organism de…
CG33017	36811	NT_033778.4	16272114	16277655	+	0	0.07	0	0.06	0	5	-2.58496	0.0303584	0.045952	GO:0005575///cellular_component+++GO:0005634///nucleus	GO:0003677///DNA binding+++GO:0003674///molecular_function	GO:0008150///biological_process
PHDP	37788	NT_033778.4	23883136	23884440	-	0	0.08	0	0.06	0	1	-2.58496	0.495198	0.571716	GO:0005634///nucleus	GO:0003677///DNA binding+++GO:0043565///sequence-specific DNA binding	GO:0006355///regulation of transcription, DNA-templated
gsb	38005	NT_033778.4	25061964	25064643	+	0	0.04	0	0.04	0	1	-2	0.495198	0.576327	GO:0005737///cytoplasm+++GO:0005634///nucleus	GO:0000977///RNA polymerase II regulatory region sequence-specific DNA binding	GO:0007367///segment polarity determination+++GO:0060025///regulation of synaptic activity+++GO:0006351///transcription, DNA-templated+++GO:0007419///ventral cord development+++GO:0006355///regulation of transcription, DNA-templated+++GO:0022008///neurogenesis+++GO:0007268///chemical synaptic transmission+++GO:0007435///salivary gland morphogenesis
Kr	38012	NT_033778.4	25226611	25231394	+	0	0.03	0	0.02	0	1	-1	0.495198	0.579915	GO:0005634///nucleus	GO:0046872///metal ion binding+++GO:0003700///DNA-binding transcription factor activity+++GO:0003677///DNA binding+++GO:0003676///nucleic acid binding+++GO:0043565///sequence-specific DNA binding+++GO:0000981///DNA-binding transcription factor activity, RNA polymerase II-specific	GO:0007411///axon guidance+++GO:0035290///trunk segmentation+++GO:0006342///chromatin silencing+++GO:0007443///Malpighian tubule morphogenesis+++GO:0007517///muscle organ development+++GO:0045892///negative regulation of transcription, DNA-templated+++GO:0050767///regulation of neurogenesis+++GO:0007419///ventral cord development+++GO:2000177///regulation of neural precursor cell proliferation+++…
hng3	38090	NT_037436.4	737680	755489	-	0	2.76	0	2.2	0	44	-7.78136	4.57508e-14	1.27307e-13	GO:0005634///nucleus	GO:0003700///DNA-binding transcription factor activity+++GO:0003713///transcription coactivator activity+++GO:0003677///DNA binding+++GO:0001099///basal RNA polymerase II transcription machinery binding	GO:1903508///positive regulation of nucleic acid-templated transcription+++GO:0006355///regulation of transcription, DNA-templated
Dbx	38254	NT_037436.4	1921307	1933602	+	0	0.03	0	0.02	0	1	-1	0.495198	0.571466	GO:0005634///nucleus	GO:0043565///sequence-specific DNA binding	GO:0021515///cell differentiation in spinal cord+++GO:0006355///regulation of transcription, DNA-templated
dar1	38436	NT_037436.4	3626352	3653442	+	0	0.04	0	0.03	0	2	-1.58496	0.246408	0.32076	GO:0005634///nucleus	GO:0043565///sequence-specific DNA binding+++GO:0003700///DNA-binding transcription factor activity+++GO:0003676///nucleic acid binding+++GO:0046872///metal ion binding+++GO:0000981///DNA-binding transcription factor activity, RNA polymerase II-specific	GO:0007399///nervous system development+++GO:0006357///regulation of transcription by RNA polymerase II+++GO:0050775///positive regulation of dendrite morphogenesis+++GO:0045944///positive regulation of transcription by RNA polymerase II+++GO:0007026///negative regulation of microtubule depolymerization+++GO:0000122///negative regulation of transcription by RNA polymerase II+++GO:1903861///positi…
Ets65A	38700	NT_037436.4	6097617	6123913	+	0	0	0	0	0	0				GO:0005634///nucleus	GO:0003677///DNA binding+++GO:0000981///DNA-binding transcription factor activity, RNA polymerase II-specific+++GO:0003700///DNA-binding transcription factor activity+++GO:0043565///sequence-specific DNA binding	GO:0030154///cell differentiation+++GO:0006355///regulation of transcription, DNA-templated+++GO:0006357///regulation of transcription by RNA polymerase II
exex	38884	NT_037436.4	7948186	7951563	+	0	0.03	0	0.02	0	1	-1	0.495198	0.581271	GO:0005634///nucleus	GO:0043565///sequence-specific DNA binding+++GO:0003677///DNA binding	GO:0006355///regulation of transcription, DNA-templated+++GO:0007412///axon target recognition+++GO:0061101///neuroendocrine cell differentiation+++GO:0021520///spinal cord motor neuron cell fate specification+++GO:0048812///neuron projection morphogenesis+++GO:0007417///central nervous system development+++GO:0007399///nervous system development
Hr83	40783	NT_033777.3	6349243	6350512	+	0	0.09	0	0.07	0	1	-2.80735	0.495198	0.576837	GO:0005730///nucleolus+++GO:0000792///heterochromatin+++GO:0005634///nucleus	GO:0008270///zinc ion binding+++GO:0003700///DNA-binding transcription factor activity+++GO:0004879///nuclear receptor activity+++GO:0043565///sequence-specific DNA binding+++GO:0046872///metal ion binding+++GO:0003677///DNA binding	GO:0030522///intracellular receptor signaling pathway+++GO:0006355///regulation of transcription, DNA-templated
Poxm	40990	NT_033777.3	8319025	8333792	-	0	0.11	0	0.09	0	4	-3.16993	0.0610104	0.0889735	GO:0005634///nucleus	GO:0003677///DNA binding+++GO:0003700///DNA-binding transcription factor activity	GO:0007275///multicellular organism development+++GO:0009887///animal organ morphogenesis+++GO:0007526///larval somatic muscle development+++GO:0006355///regulation of transcription, DNA-templated+++GO:0048813///dendrite morphogenesis
Fer3	41411	NT_033777.3	11693410	11694311	-	0	0.37	0	0.29	0	4	-4.85798	0.0610104	0.0888259	GO:0005634///nucleus	GO:0046983///protein dimerization activity	GO:0006355///regulation of transcription, DNA-templated+++GO:0006351///transcription, DNA-templated+++GO:0045892///negative regulation of transcription, DNA-templated
sr	42162	NT_033777.3	18090803	18135583	+	0	0.09	0	0.08	0	6	-3	0.0151062	0.023668	GO:0005634///nucleus	GO:0003676///nucleic acid binding+++GO:0000981///DNA-binding transcription factor activity, RNA polymerase II-specific	GO:0007525///somatic muscle development+++GO:0007417///central nervous system development+++GO:0007398///ectoderm development+++GO:0007517///muscle organ development+++GO:0006357///regulation of transcription by RNA polymerase II+++GO:0007390///germ-band shortening+++GO:0007427///epithelial cell migration, open tracheal system+++GO:0042440///pigment metabolic process+++GO:0016204///determination …
CG7691	42228	NT_033777.3	18559869	18561353	+	0	0.06	0	0.05	0	1	-2.32193	0.495198	0.589548	GO:0005634///nucleus+++GO:0005654///nucleoplasm	GO:0043565///sequence-specific DNA binding+++GO:0003700///DNA-binding transcription factor activity+++GO:0001227///DNA-binding transcription repressor activity, RNA polymerase II-specific+++GO:0003676///nucleic acid binding	GO:0000122///negative regulation of transcription by RNA polymerase II+++GO:0045944///positive regulation of transcription by RNA polymerase II+++GO:0045892///negative regulation of transcription, DNA-templated+++GO:0045893///positive regulation of transcription, DNA-templated
lmd	42717	NT_033777.3	23021222	23026713	-	0	0.05	0	0.04	0	1	-2	0.495198	0.57493	GO:0005737///cytoplasm+++GO:0005634///nucleus	GO:0000981///DNA-binding transcription factor activity, RNA polymerase II-specific+++GO:0003676///nucleic acid binding+++GO:0000977///RNA polymerase II regulatory region sequence-specific DNA binding+++GO:0003700///DNA-binding transcription factor activity	GO:0045944///positive regulation of transcription by RNA polymerase II+++GO:0007520///myoblast fusion+++GO:0006355///regulation of transcription, DNA-templated+++GO:0007525///somatic muscle development+++GO:0007517///muscle organ development+++GO:0007519///skeletal muscle tissue development+++GO:0010817///regulation of hormone levels
nau	42799	NT_033777.3	23712814	23718357	-	0	0.43	0	0.34	0	9	-5.08746	0.00186114	0.00318297	GO:0005634///nucleus+++GO:0005737///cytoplasm	GO:0003700///DNA-binding transcription factor activity+++GO:0000981///DNA-binding transcription factor activity, RNA polymerase II-specific+++GO:0046983///protein dimerization activity+++GO:0001228///DNA-binding transcription activator activity, RNA polymerase II-specific+++GO:0003677///DNA binding+++GO:0000978///RNA polymerase II proximal promoter sequence-specific DNA binding	GO:0007275///multicellular organism development+++GO:0030154///cell differentiation+++GO:0045663///positive regulation of myoblast differentiation+++GO:0016204///determination of muscle attachment site+++GO:0007526///larval somatic muscle development+++GO:0016202///regulation of striated muscle tissue development+++GO:0007517///muscle organ development+++GO:0045944///positive regulation of transc…
fd96Ca	43010	NT_033777.3	25082684	25084878	+	0	0.04	0	0.03	0	1	-1.58496	0.495198	0.577603	GO:0005634///nucleus	GO:0000981///DNA-binding transcription factor activity, RNA polymerase II-specific+++GO:0003677///DNA binding+++GO:0043565///sequence-specific DNA binding+++GO:0003700///DNA-binding transcription factor activity	GO:0006355///regulation of transcription, DNA-templated+++GO:0006357///regulation of transcription by RNA polymerase II+++GO:0030154///cell differentiation+++GO:0007275///multicellular organism development+++GO:0009653///anatomical structure morphogenesis
E(spl)mdelta-HLH	43150	NT_033777.3	25997621	25998633	+	0	0.6	0	0.48	0	8	-5.58496	0.00374028	0.00623084	GO:0005634///nucleus	GO:1990837///sequence-specific double-stranded DNA binding+++GO:0003700///DNA-binding transcription factor activity+++GO:0008134///transcription factor binding+++GO:0005515///protein binding+++GO:0003714///transcription corepressor activity+++GO:0046983///protein dimerization activity+++GO:0001227///DNA-binding transcription repressor activity, RNA polymerase II-specific+++GO:0043565///sequence-s…	GO:0045466///R7 cell differentiation+++GO:0048052///R1/R6 cell differentiation+++GO:0007399///nervous system development+++GO:0000122///negative regulation of transcription by RNA polymerase II+++GO:1902692///regulation of neuroblast proliferation+++GO:0048749///compound eye development+++GO:0007275///multicellular organism development+++GO:0007525///somatic muscle development+++GO:0030154///cell…
RunxA	4379817	NC_004354.4	20590252	20623773	-	0	0	0	0	0	0				GO:0005634///nucleus	GO:0003677///DNA binding+++GO:0003700///DNA-binding transcription factor activity+++GO:0005524///ATP binding	GO:0048813///dendrite morphogenesis+++GO:0006355///regulation of transcription, DNA-templated
nerfin-1	44786	NT_037436.4	909112	912319	+	0	0.02	0	0.02	0	1	-1	0.495198	0.582115		GO:0003676///nucleic acid binding	GO:0045666///positive regulation of neuron differentiation+++GO:0007411///axon guidance
Fer1	2768661	NT_033777.3	7136206	7141972	+										GO:0005737///cytoplasm+++GO:0005634///nucleus+++GO:0005667///transcription factor complex	GO:0000980///RNA polymerase II distal enhancer sequence-specific DNA binding+++GO:0003682///chromatin binding+++GO:0003700///DNA-binding transcription factor activity+++GO:0046983///protein dimerization activity+++GO:0070888///E-box binding+++GO:0003677///DNA binding+++GO:0001077///proximal promoter DNA-binding transcription activator activity, RNA polymerase II-specific	GO:0048384///retinoic acid receptor signaling pathway+++GO:0006355///regulation of transcription, DNA-templated+++GO:0030902///hindbrain development+++GO:0021549///cerebellum development+++GO:0061074///regulation of neural retina development+++GO:0048699///generation of neurons+++GO:0031017///exocrine pancreas development+++GO:0035881///amacrine cell differentiation+++GO:0009888///tissue developm…
ind	2768974	NT_037436.4	15042799	15043924	-										GO:0005634///nucleus	GO:0043565///sequence-specific DNA binding+++GO:0003700///DNA-binding transcription factor activity+++GO:0003677///DNA binding+++GO:0008134///transcription factor binding	GO:0010629///negative regulation of gene expression+++GO:0007389///pattern specification process+++GO:0006355///regulation of transcription, DNA-templated+++GO:0007398///ectoderm development+++GO:0009953///dorsal/ventral pattern formation+++GO:0007420///brain development+++GO:0007419///ventral cord development+++GO:0000122///negative regulation of transcription by RNA polymerase II+++GO:0006357//…
ac	30981	NC_004354.4	370031	370947	+										GO:0090575///RNA polymerase II transcription factor complex+++GO:0005634///nucleus+++GO:0005667///transcription factor complex	GO:0046982///protein heterodimerization activity+++GO:0046983///protein dimerization activity+++GO:0000977///RNA polymerase II regulatory region sequence-specific DNA binding+++GO:0008134///transcription factor binding+++GO:0003677///DNA binding+++GO:0003700///DNA-binding transcription factor activity+++GO:0043565///sequence-specific DNA binding	GO:0061331///epithelial cell proliferation involved in Malpighian tubule morphogenesis+++GO:0030154///cell differentiation+++GO:0061382///Malpighian tubule tip cell differentiation+++GO:0007400///neuroblast fate determination+++GO:0007275///multicellular organism development+++GO:0045893///positive regulation of transcription, DNA-templated+++GO:0030182///neuron differentiation+++GO:0008407///cha…
l(1)sc	30983	NC_004354.4	409721	410817	+										GO:0005667///transcription factor complex+++GO:0090575///RNA polymerase II transcription factor complex	GO:0003677///DNA binding+++GO:0046982///protein heterodimerization activity+++GO:0000977///RNA polymerase II regulatory region sequence-specific DNA binding+++GO:0043565///sequence-specific DNA binding+++GO:0008134///transcription factor binding+++GO:0003700///DNA-binding transcription factor activity+++GO:0046983///protein dimerization activity	GO:0007417///central nervous system development+++GO:0045944///positive regulation of transcription by RNA polymerase II+++GO:0007423///sensory organ development+++GO:0030182///neuron differentiation+++GO:0007422///peripheral nervous system development+++GO:0007275///multicellular organism development+++GO:0007518///myoblast fate determination+++GO:0045893///positive regulation of transcription, …
ase	30985	NC_004354.4	460747	463176	+										GO:0090575///RNA polymerase II transcription factor complex+++GO:0005634///nucleus	GO:0046983///protein dimerization activity+++GO:0003700///DNA-binding transcription factor activity+++GO:0008134///transcription factor binding+++GO:0046982///protein heterodimerization activity+++GO:0042803///protein homodimerization activity+++GO:0000977///RNA polymerase II regulatory region sequence-specific DNA binding+++GO:0003677///DNA binding	GO:0022416///chaeta development+++GO:0006357///regulation of transcription by RNA polymerase II+++GO:0061331///epithelial cell proliferation involved in Malpighian tubule morphogenesis+++GO:0050767///regulation of neurogenesis+++GO:0045839///negative regulation of mitotic nuclear division+++GO:0030154///cell differentiation+++GO:0008407///chaeta morphogenesis+++GO:0061382///Malpighian tubule tip …
vnd	31003	NC_004354.4	582121	598151	+										GO:0005634///nucleus	GO:0003677///DNA binding+++GO:0000981///DNA-binding transcription factor activity, RNA polymerase II-specific+++GO:0035326///enhancer binding+++GO:0008134///transcription factor binding+++GO:0046982///protein heterodimerization activity+++GO:0043565///sequence-specific DNA binding	GO:0000122///negative regulation of transcription by RNA polymerase II+++GO:0090098///positive regulation of decapentaplegic signaling pathway+++GO:0007419///ventral cord development+++GO:0035284///brain segmentation+++GO:0030154///cell differentiation+++GO:0021782///glial cell development+++GO:0007399///nervous system development+++GO:0006357///regulation of transcription by RNA polymerase II+++…
bi	31379	NC_004354.4	4412856	4485647	+										GO:0005634///nucleus	GO:0000978///RNA polymerase II proximal promoter sequence-specific DNA binding+++GO:0005515///protein binding+++GO:0003677///DNA binding+++GO:0003700///DNA-binding transcription factor activity	GO:0006355///regulation of transcription, DNA-templated+++GO:0000122///negative regulation of transcription by RNA polymerase II+++GO:0007472///wing disc morphogenesis+++GO:0001745///compound eye morphogenesis+++GO:0035265///organ growth+++GO:0048066///developmental pigmentation+++GO:0048100///wing disc anterior/posterior pattern formation+++GO:0007476///imaginal disc-derived wing morphogenesis
Klf15	31410	NC_004354.4	4770557	4771588	-										GO:0005634///nucleus	GO:0000981///DNA-binding transcription factor activity, RNA polymerase II-specific+++GO:0043565///sequence-specific DNA binding+++GO:0003676///nucleic acid binding	GO:0061320///pericardial nephrocyte differentiation+++GO:0006357///regulation of transcription by RNA polymerase II+++GO:0045944///positive regulation of transcription by RNA polymerase II+++GO:0036059///nephrocyte diaphragm assembly+++GO:0010272///response to silver ion+++GO:0061321///garland nephrocyte differentiation
Vsx2	31469	NC_004354.4	5528927	5560183	-										GO:0005634///nucleus	GO:0003677///DNA binding+++GO:0003700///DNA-binding transcription factor activity+++GO:0043565///sequence-specific DNA binding	GO:0000122///negative regulation of transcription by RNA polymerase II+++GO:0001748///optic lobe placode development+++GO:0007275///multicellular organism development+++GO:0006355///regulation of transcription, DNA-templated
CG9650	31660	NC_004354.4	7137723	7241932	+										GO:0005829///cytosol+++GO:0005634///nucleus	GO:0003700///DNA-binding transcription factor activity+++GO:0003676///nucleic acid binding+++GO:0043565///sequence-specific DNA binding	GO:0090278///negative regulation of peptide hormone secretion+++GO:0006355///regulation of transcription, DNA-templated
Lim1	31813	NC_004354.4	8756539	8805804	-										GO:0005634///nucleus	GO:0005515///protein binding+++GO:0043565///sequence-specific DNA binding+++GO:0046872///metal ion binding+++GO:0003677///DNA binding	GO:0045893///positive regulation of transcription, DNA-templated+++GO:0010468///regulation of gene expression+++GO:0007480///imaginal disc-derived leg morphogenesis+++GO:0007479///leg disc proximal/distal pattern formation+++GO:0006355///regulation of transcription, DNA-templated+++GO:0045892///negative regulation of transcription, DNA-templated+++GO:0048749///compound eye development
btd	31912	NC_004354.4	9694186	9697558	+										GO:0005634///nucleus	GO:0046872///metal ion binding+++GO:0003676///nucleic acid binding+++GO:0003700///DNA-binding transcription factor activity+++GO:0000981///DNA-binding transcription factor activity, RNA polymerase II-specific+++GO:0008134///transcription factor binding+++GO:0003677///DNA binding+++GO:0043565///sequence-specific DNA binding	GO:0000122///negative regulation of transcription by RNA polymerase II+++GO:0045944///positive regulation of transcription by RNA polymerase II+++GO:0035289///posterior head segmentation+++GO:0045664///regulation of neuron differentiation+++GO:1902692///regulation of neuroblast proliferation+++GO:0007376///cephalic furrow formation+++GO:0035288///anterior head segmentation+++GO:0006357///regulati…
Sp1	31913	NC_004354.4	9729648	9756369	+										GO:0005634///nucleus	GO:0000981///DNA-binding transcription factor activity, RNA polymerase II-specific+++GO:0043565///sequence-specific DNA binding+++GO:0003700///DNA-binding transcription factor activity+++GO:0003676///nucleic acid binding	GO:0006355///regulation of transcription, DNA-templated+++GO:0007480///imaginal disc-derived leg morphogenesis+++GO:0006357///regulation of transcription by RNA polymerase II
CG43347	31991	NC_004354.4	10602641	10620190	-										GO:0005634///nucleus	GO:0003676///nucleic acid binding+++GO:0001227///DNA-binding transcription repressor activity, RNA polymerase II-specific	GO:0000122///negative regulation of transcription by RNA polymerase II
CG11085	32213	NC_004354.4	12616316	12621216	+										GO:0005634///nucleus	GO:0003677///DNA binding+++GO:0043565///sequence-specific DNA binding	GO:0006355///regulation of transcription, DNA-templated
dmrt11E	32291	NC_004354.4	13368191	13370472	+										GO:0005634///nucleus	GO:0003700///DNA-binding transcription factor activity+++GO:0046872///metal ion binding+++GO:0043565///sequence-specific DNA binding+++GO:0003677///DNA binding+++GO:0001228///DNA-binding transcription activator activity, RNA polymerase II-specific+++GO:0000977///RNA polymerase II regulatory region sequence-specific DNA binding	GO:0007283///spermatogenesis+++GO:0006355///regulation of transcription, DNA-templated+++GO:0045944///positive regulation of transcription by RNA polymerase II+++GO:0006357///regulation of transcription by RNA polymerase II
unc-4	32757	NC_004354.4	17768569	17778708	+										GO:0005634///nucleus	GO:0003677///DNA binding+++GO:0043565///sequence-specific DNA binding	GO:0007275///multicellular organism development+++GO:0007399///nervous system development+++GO:0006355///regulation of transcription, DNA-templated+++GO:0030154///cell differentiation
OdsH	32758	NC_004354.4	17791010	17814011	+										GO:0005634///nucleus+++GO:0005615///extracellular space	GO:0043565///sequence-specific DNA binding+++GO:0003677///DNA binding	GO:0006355///regulation of transcription, DNA-templated+++GO:0032504///multicellular organism reproduction
Hesr	32800	NC_004354.4	18204403	18205144	-										GO:0005634///nucleus	GO:0046983///protein dimerization activity+++GO:0003677///DNA binding	GO:0006355///regulation of transcription, DNA-templated
CG12609	32862	NC_004354.4	18746367	18748306	-										GO:0005634///nucleus	GO:0003700///DNA-binding transcription factor activity+++GO:0001099///basal RNA polymerase II transcription machinery binding+++GO:0003713///transcription coactivator activity+++GO:0003677///DNA binding	GO:0006355///regulation of transcription, DNA-templated+++GO:1903508///positive regulation of nucleic acid-templated transcription
al	33208	NT_033779.5	378112	387439	+										GO:0032991///protein-containing complex+++GO:0005634///nucleus	GO:0043565///sequence-specific DNA binding+++GO:0003677///DNA binding+++GO:0005515///protein binding	GO:0007275///multicellular organism development+++GO:0035218///leg disc development+++GO:0035015///elongation of arista core+++GO:0045892///negative regulation of transcription, DNA-templated+++GO:0022416///chaeta development+++GO:0045747///positive regulation of Notch signaling pathway+++GO:0006355///regulation of transcription, DNA-templated+++GO:0007480///imaginal disc-derived leg morphogenesi…
Gsc	33240	NT_033779.5	583540	594685	-										GO:0005634///nucleus	GO:0046982///protein heterodimerization activity+++GO:0042803///protein homodimerization activity+++GO:0043565///sequence-specific DNA binding+++GO:0001227///DNA-binding transcription repressor activity, RNA polymerase II-specific+++GO:0003677///DNA binding	GO:0045892///negative regulation of transcription, DNA-templated+++GO:0006355///regulation of transcription, DNA-templated+++GO:0000122///negative regulation of transcription by RNA polymerase II+++GO:0007275///multicellular organism development
CG33557	3346145	NC_004354.4	10009210	10010049	+										GO:0005634///nucleus	GO:0003700///DNA-binding transcription factor activity+++GO:0046983///protein dimerization activity	GO:0006355///regulation of transcription, DNA-templated
sob	33581	NT_033779.5	3578013	3580769	-										GO:0005634///nucleus	GO:0000977///RNA polymerase II regulatory region sequence-specific DNA binding+++GO:0003677///DNA binding+++GO:0000981///DNA-binding transcription factor activity, RNA polymerase II-specific+++GO:0046872///metal ion binding+++GO:0003676///nucleic acid binding	GO:0045893///positive regulation of transcription, DNA-templated+++GO:0045892///negative regulation of transcription, DNA-templated+++GO:0007366///periodic partitioning by pair rule gene+++GO:0048619///embryonic hindgut morphogenesis+++GO:0000122///negative regulation of transcription by RNA polymerase II+++GO:0006355///regulation of transcription, DNA-templated+++GO:0007350///blastoderm segmenta…
slp1	33607	NT_033779.5	3825675	3827099	+										GO:0005634///nucleus	GO:0003677///DNA binding+++GO:0043565///sequence-specific DNA binding+++GO:0001158///enhancer sequence-specific DNA binding+++GO:0000981///DNA-binding transcription factor activity, RNA polymerase II-specific+++GO:0003700///DNA-binding transcription factor activity	GO:0000122///negative regulation of transcription by RNA polymerase II+++GO:0007380///specification of segmental identity, head+++GO:0007366///periodic partitioning by pair rule gene+++GO:0001707///mesoderm formation+++GO:0007275///multicellular organism development+++GO:0006355///regulation of transcription, DNA-templated+++GO:0030154///cell differentiation+++GO:0009653///anatomical structure mo…
slp2	33608	NT_033779.5	3836840	3839185	+										GO:0005634///nucleus	GO:0043565///sequence-specific DNA binding+++GO:0003677///DNA binding+++GO:0003700///DNA-binding transcription factor activity	GO:0007367///segment polarity determination+++GO:0007275///multicellular organism development+++GO:0006355///regulation of transcription, DNA-templated
Bsg25A	33669	NT_033779.5	4683052	4684461	-										GO:0005677///chromatin silencing complex+++GO:0005634///nucleus	GO:0003677///DNA binding+++GO:0043035///chromatin insulator sequence binding+++GO:0043565///sequence-specific DNA binding	GO:0031937///positive regulation of chromatin silencing+++GO:0001700///embryonic development via the syncytial blastoderm
H15	33769	NT_033779.5	5404280	5416593	+										GO:0005634///nucleus	GO:0003677///DNA binding+++GO:0003700///DNA-binding transcription factor activity	GO:0003015///heart process+++GO:0045944///positive regulation of transcription by RNA polymerase II+++GO:0006351///transcription, DNA-templated+++GO:0042659///regulation of cell fate specification+++GO:0007507///heart development+++GO:0035223///leg disc pattern formation+++GO:0030381///chorion-containing eggshell pattern formation+++GO:0042684///cardioblast cell fate commitment+++GO:0035050///emb…
mid	33770	NT_033779.5	5461639	5467610	+										GO:0005634///nucleus	GO:0001227///DNA-binding transcription repressor activity, RNA polymerase II-specific+++GO:0003700///DNA-binding transcription factor activity+++GO:0003677///DNA binding+++GO:0001226///RNA polymerase II transcription corepressor binding+++GO:0000977///RNA polymerase II regulatory region sequence-specific DNA binding	GO:0045944///positive regulation of transcription by RNA polymerase II+++GO:0007409///axonogenesis+++GO:0051960///regulation of nervous system development+++GO:0097156///fasciculation of motor neuron axon+++GO:0051890///regulation of cardioblast differentiation+++GO:0007417///central nervous system development+++GO:0042684///cardioblast cell fate commitment+++GO:0007507///heart development+++GO:0…
dsf	33823	NT_033779.5	5925937	5939261	+										GO:0005634///nucleus	GO:0043565///sequence-specific DNA binding+++GO:0008270///zinc ion binding+++GO:0003700///DNA-binding transcription factor activity+++GO:0003677///DNA binding+++GO:0001227///DNA-binding transcription repressor activity, RNA polymerase II-specific+++GO:0004879///nuclear receptor activity+++GO:0046872///metal ion binding+++GO:0003707///steroid hormone receptor activity	GO:0030522///intracellular receptor signaling pathway+++GO:0006355///regulation of transcription, DNA-templated+++GO:0006357///regulation of transcription by RNA polymerase II+++GO:0018991///oviposition+++GO:0008049///male courtship behavior+++GO:0007620///copulation+++GO:0007530///sex determination+++GO:0018993///somatic sex determination+++GO:0045924///regulation of female receptivity+++GO:0007…
H2.0	33841	NT_033779.5	6013059	6019402	-										GO:0005634///nucleus	GO:0043565///sequence-specific DNA binding+++GO:0003677///DNA binding	GO:0007275///multicellular organism development+++GO:0006355///regulation of transcription, DNA-templated
sens-2	33957	NT_033779.5	6821934	6838995	+										GO:0005634///nucleus	GO:0003676///nucleic acid binding	GO:0030097///hemopoiesis+++GO:0006355///regulation of transcription, DNA-templated+++GO:0051569///regulation of histone H3-K4 methylation
gcm	34277	NT_033779.5	9579498	9581745	-										GO:0005634///nucleus	GO:0005515///protein binding+++GO:0000977///RNA polymerase II regulatory region sequence-specific DNA binding+++GO:0001228///DNA-binding transcription activator activity, RNA polymerase II-specific+++GO:0003700///DNA-binding transcription factor activity+++GO:0001158///enhancer sequence-specific DNA binding+++GO:0003677///DNA binding	GO:0042063///gliogenesis+++GO:0007403///glial cell fate determination+++GO:0045610///regulation of hemocyte differentiation+++GO:0030097///hemopoiesis+++GO:0007516///hemocyte development+++GO:0010468///regulation of gene expression+++GO:0045893///positive regulation of transcription, DNA-templated+++GO:0021782///glial cell development+++GO:0030182///neuron differentiation+++GO:0008283///cell prol…
gcm2	34280	NT_033779.5	9608562	9612706	+										GO:0005634///nucleus	GO:0003677///DNA binding+++GO:0001228///DNA-binding transcription activator activity, RNA polymerase II-specific+++GO:0003700///DNA-binding transcription factor activity	GO:0042386///hemocyte differentiation+++GO:0010001///glial cell differentiation+++GO:0021782///glial cell development+++GO:0045944///positive regulation of transcription by RNA polymerase II+++GO:0035164///embryonic plasmatocyte differentiation+++GO:0048813///dendrite morphogenesis+++GO:0042387///plasmatocyte differentiation+++GO:0007275///multicellular organism development+++GO:0042690///negativ…
Hand	34379	NT_033779.5	10292679	10295385	-										GO:0005634///nucleus	GO:0003700///DNA-binding transcription factor activity+++GO:0001228///DNA-binding transcription activator activity, RNA polymerase II-specific+++GO:0046983///protein dimerization activity	GO:0043066///negative regulation of apoptotic process+++GO:0007508///larval heart development+++GO:0035050///embryonic heart tube development+++GO:0048813///dendrite morphogenesis+++GO:0032968///positive regulation of transcription elongation from RNA polymerase II promoter+++GO:0006355///regulation of transcription, DNA-templated+++GO:0030097///hemopoiesis
salr	34568	NT_033779.5	11358873	11373636	+										GO:0005634///nucleus	GO:0003676///nucleic acid binding+++GO:0000977///RNA polymerase II regulatory region sequence-specific DNA binding	GO:0000122///negative regulation of transcription by RNA polymerase II+++GO:0007423///sensory organ development+++GO:0008586///imaginal disc-derived wing vein morphogenesis+++GO:0006355///regulation of transcription, DNA-templated+++GO:0008584///male gonad development+++GO:0030539///male genitalia development+++GO:0007605///sensory perception of sound+++GO:0048098///antennal joint development
prd	34629	NT_033779.5	12082995	12085827	-										GO:0005634///nucleus	GO:0000977///RNA polymerase II regulatory region sequence-specific DNA binding+++GO:0043565///sequence-specific DNA binding+++GO:0000981///DNA-binding transcription factor activity, RNA polymerase II-specific+++GO:0003677///DNA binding	GO:0006366///transcription by RNA polymerase II+++GO:0007275///multicellular organism development+++GO:0045944///positive regulation of transcription by RNA polymerase II+++GO:0007366///periodic partitioning by pair rule gene+++GO:0006355///regulation of transcription, DNA-templated
nub	34669	NT_033779.5	12587625	12628135	+										GO:0005634///nucleus	GO:0000976///transcription regulatory region sequence-specific DNA binding+++GO:0003677///DNA binding+++GO:0043565///sequence-specific DNA binding+++GO:0003700///DNA-binding transcription factor activity+++GO:0001228///DNA-binding transcription activator activity, RNA polymerase II-specific	GO:0045944///positive regulation of transcription by RNA polymerase II+++GO:0006357///regulation of transcription by RNA polymerase II+++GO:0048813///dendrite morphogenesis+++GO:0007275///multicellular organism development+++GO:0007389///pattern specification process+++GO:0050767///regulation of neurogenesis+++GO:0070868///heterochromatin organization involved in chromatin silencing+++GO:0006355/…
CG16813	34724	NT_033779.5	13227529	13228521	+
Mabi	34727	NT_033779.5	13233798	13234660	-												GO:0043065///positive regulation of apoptotic process+++GO:0006915///apoptotic process
CG3491	34870	NT_033779.5	14924590	14930565	+										GO:0005634///nucleus		GO:0006355///regulation of transcription, DNA-templated
CG15269	34887	NT_033779.5	15109405	15113092	+										GO:0005634///nucleus	GO:0003676///nucleic acid binding+++GO:0000978///RNA polymerase II proximal promoter sequence-specific DNA binding+++GO:0001228///DNA-binding transcription activator activity, RNA polymerase II-specific	GO:0045944///positive regulation of transcription by RNA polymerase II
wor	34906	NT_033779.5	15423297	15425580	-										GO:0005634///nucleus	GO:0003676///nucleic acid binding+++GO:0003700///DNA-binding transcription factor activity	GO:0055059///asymmetric neuroblast division+++GO:0045944///positive regulation of transcription by RNA polymerase II+++GO:2000177///regulation of neural precursor cell proliferation+++GO:0007420///brain development+++GO:0007417///central nervous system development+++GO:0007419///ventral cord development+++GO:0050767///regulation of neurogenesis
amos	35110	NT_033779.5	18596136	18596921	-										GO:0005634///nucleus	GO:0046982///protein heterodimerization activity+++GO:0046983///protein dimerization activity+++GO:0001012///RNA polymerase II regulatory region DNA binding	GO:0030154///cell differentiation+++GO:0007275///multicellular organism development+++GO:0007423///sensory organ development+++GO:0007399///nervous system development+++GO:0016360///sensory organ precursor cell fate determination+++GO:0008052///sensory organ boundary specification+++GO:0048813///dendrite morphogenesis
Lim3	35184	NT_033779.5	19079256	19108427	-										GO:0005634///nucleus	GO:0043565///sequence-specific DNA binding+++GO:0003677///DNA binding+++GO:0046872///metal ion binding	GO:0008045///motor neuron axon guidance+++GO:0006355///regulation of transcription, DNA-templated+++GO:0007399///nervous system development
spab	35901	NT_033778.4	8963164	8968184	-										GO:0005575///cellular_component	GO:0003674///molecular_function
unpg	35942	NT_033778.4	9195205	9199870	+										GO:0005634///nucleus	GO:0003677///DNA binding+++GO:0043565///sequence-specific DNA binding+++GO:0003700///DNA-binding transcription factor activity	GO:0007420///brain development+++GO:0051960///regulation of nervous system development+++GO:0006355///regulation of transcription, DNA-templated
eve	36039	NT_033778.4	9979319	9980795	+										GO:0005634///nucleus+++GO:0016020///membrane+++GO:0016021///integral component of membrane	GO:0003677///DNA binding+++GO:0000980///RNA polymerase II distal enhancer sequence-specific DNA binding+++GO:0000981///DNA-binding transcription factor activity, RNA polymerase II-specific+++GO:0043565///sequence-specific DNA binding+++GO:0003700///DNA-binding transcription factor activity	GO:0007377///germ-band extension+++GO:0007275///multicellular organism development+++GO:0007350///blastoderm segmentation+++GO:0008595///anterior/posterior axis specification, embryo+++GO:0001709///cell fate determination+++GO:0045944///positive regulation of transcription by RNA polymerase II+++GO:0035289///posterior head segmentation+++GO:0007417///central nervous system development+++GO:000750…
inv	36239	NT_033778.4	11474465	11509695	+										GO:0005634///nucleus	GO:0043565///sequence-specific DNA binding	GO:0006355///regulation of transcription, DNA-templated+++GO:0007400///neuroblast fate determination+++GO:0007386///compartment pattern specification+++GO:0007474///imaginal disc-derived wing vein specification+++GO:0006351///transcription, DNA-templated+++GO:0050832///defense response to fungus+++GO:0048100///wing disc anterior/posterior pattern formation
en	36240	NT_033778.4	11524006	11528210	-										GO:0005634///nucleus	GO:0001158///enhancer sequence-specific DNA binding+++GO:0043565///sequence-specific DNA binding+++GO:0003677///DNA binding+++GO:0001227///DNA-binding transcription repressor activity, RNA polymerase II-specific+++GO:0000980///RNA polymerase II distal enhancer sequence-specific DNA binding	GO:0007487///analia development+++GO:0035288///anterior head segmentation+++GO:0021960///anterior commissure morphogenesis+++GO:0007486///imaginal disc-derived female genitalia development+++GO:0035224///genital disc anterior/posterior pattern formation+++GO:0007275///multicellular organism development+++GO:0043524///negative regulation of neuron apoptotic process+++GO:0007400///neuroblast fate d…
CG7786	36802	NT_033778.4	16234358	16234936	-										GO:0005634///nucleus	GO:0001228///DNA-binding transcription activator activity, RNA polymerase II-specific+++GO:0000977///RNA polymerase II regulatory region sequence-specific DNA binding+++GO:0003700///DNA-binding transcription factor activity	GO:0045944///positive regulation of transcription by RNA polymerase II+++GO:0006355///regulation of transcription, DNA-templated+++GO:0006357///regulation of transcription by RNA polymerase II
cato	36813	NT_033778.4	16277685	16278396	-										GO:0005634///nucleus	GO:0046983///protein dimerization activity	GO:0007423///sensory organ development
CG15710	36832	NT_033778.4	16347614	16348527	-										GO:0005575///cellular_component	GO:0003676///nucleic acid binding+++GO:0003674///molecular_function	GO:0008150///biological_process
HLH54F	37027	NT_033778.4	17757405	17760517	+										GO:0005634///nucleus	GO:0046983///protein dimerization activity+++GO:0046982///protein heterodimerization activity+++GO:0000981///DNA-binding transcription factor activity, RNA polymerase II-specific	GO:0045944///positive regulation of transcription by RNA polymerase II+++GO:0007522///visceral muscle development
lms	37322	NT_033778.4	20556877	20559953	+										GO:0005634///nucleus	GO:0043565///sequence-specific DNA binding+++GO:0003677///DNA binding	GO:0060361///flight+++GO:0007526///larval somatic muscle development+++GO:0006355///regulation of transcription, DNA-templated
otp	37364	NT_033778.4	20883625	20903414	-										GO:0005634///nucleus	GO:0003677///DNA binding+++GO:0043565///sequence-specific DNA binding	GO:0006355///regulation of transcription, DNA-templated+++GO:0007275///multicellular organism development
Rx	37367	NT_033778.4	20916753	20937030	+										GO:0005634///nucleus	GO:0003700///DNA-binding transcription factor activity+++GO:0043565///sequence-specific DNA binding+++GO:0003677///DNA binding	GO:0007275///multicellular organism development+++GO:0006366///transcription by RNA polymerase II+++GO:0006355///regulation of transcription, DNA-templated
CG42741	37654	NT_033778.4	23011078	23042943	-										GO:0005634///nucleus	GO:0003676///nucleic acid binding+++GO:0043565///sequence-specific DNA binding+++GO:0001227///DNA-binding transcription repressor activity, RNA polymerase II-specific+++GO:0000981///DNA-binding transcription factor activity, RNA polymerase II-specific	GO:0000122///negative regulation of transcription by RNA polymerase II+++GO:0006357///regulation of transcription by RNA polymerase II
twi	37655	NT_033778.4	22985374	23048325	+										GO:0005634///nucleus+++GO:0005737///cytoplasm	GO:0046982///protein heterodimerization activity+++GO:0046983///protein dimerization activity+++GO:0003677///DNA binding+++GO:0000981///DNA-binding transcription factor activity, RNA polymerase II-specific+++GO:0042803///protein homodimerization activity	GO:0007507///heart development+++GO:0048747///muscle fiber development+++GO:0007501///mesodermal cell fate specification+++GO:0016202///regulation of striated muscle tissue development+++GO:0007499///ectoderm and mesoderm interaction+++GO:0030154///cell differentiation+++GO:0009950///dorsal/ventral axis specification+++GO:0007275///multicellular organism development+++GO:0007498///mesoderm develo…
CG9876	37668	NT_033778.4	23090100	23094266	-										GO:0005634///nucleus	GO:0003677///DNA binding+++GO:0043565///sequence-specific DNA binding	GO:0006355///regulation of transcription, DNA-templated
Dll	37973	NT_033778.4	24814822	24835667	+										GO:0005634///nucleus	GO:0043565///sequence-specific DNA binding+++GO:0003677///DNA binding	GO:0007449///proximal/distal pattern formation, imaginal disc+++GO:0045893///positive regulation of transcription, DNA-templated+++GO:0008587///imaginal disc-derived wing margin morphogenesis+++GO:0016319///mushroom body development+++GO:0007487///analia development+++GO:0007275///multicellular organism development+++GO:0007479///leg disc proximal/distal pattern formation+++GO:0007480///imaginal …
lov	38007	NT_033778.4	25085780	25139627	-										GO:0005634///nucleus	GO:0003677///DNA binding	GO:0048477///oogenesis+++GO:0007418///ventral midline development+++GO:0008049///male courtship behavior+++GO:0006357///regulation of transcription by RNA polymerase II+++GO:0042332///gravitaxis+++GO:0008346///larval walking behavior+++GO:0030536///larval feeding behavior+++GO:0048060///negative gravitaxis
scrt	38469	NT_037436.4	3983896	3994003	+										GO:0000790///nuclear chromatin	GO:0046872///metal ion binding+++GO:0003677///DNA binding+++GO:0000981///DNA-binding transcription factor activity, RNA polymerase II-specific+++GO:0001078///proximal promoter DNA-binding transcription repressor activity, RNA polymerase II-specific	GO:0006351///transcription, DNA-templated+++GO:1902042///negative regulation of extrinsic apoptotic signaling pathway via death domain receptors+++GO:0000122///negative regulation of transcription by RNA polymerase II+++GO:2001222///regulation of neuron migration
FoxL1	38471	NT_037436.4	4018878	4021279	+										GO:0005634///nucleus	GO:0003700///DNA-binding transcription factor activity+++GO:0043565///sequence-specific DNA binding+++GO:0003677///DNA binding+++GO:0000981///DNA-binding transcription factor activity, RNA polymerase II-specific	GO:0007275///multicellular organism development+++GO:0006357///regulation of transcription by RNA polymerase II+++GO:0030154///cell differentiation+++GO:0009653///anatomical structure morphogenesis+++GO:0006355///regulation of transcription, DNA-templated+++GO:0010628///positive regulation of gene expression
CG13296	38713	NT_037436.4	6163127	6164682	+										GO:0005634///nucleus	GO:0042054///histone methyltransferase activity+++GO:0003677///DNA binding+++GO:0046872///metal ion binding+++GO:0003682///chromatin binding+++GO:0000981///DNA-binding transcription factor activity, RNA polymerase II-specific	GO:0022008///neurogenesis+++GO:0006351///transcription, DNA-templated+++GO:0000122///negative regulation of transcription by RNA polymerase II
bin	38766	NT_037436.4	6990622	6994447	+										GO:0005634///nucleus	GO:0000976///transcription regulatory region sequence-specific DNA binding+++GO:0003677///DNA binding+++GO:0003700///DNA-binding transcription factor activity+++GO:0000981///DNA-binding transcription factor activity, RNA polymerase II-specific+++GO:0043565///sequence-specific DNA binding	GO:0006357///regulation of transcription by RNA polymerase II+++GO:0045944///positive regulation of transcription by RNA polymerase II+++GO:0001710///mesodermal cell fate commitment+++GO:0007435///salivary gland morphogenesis+++GO:0006355///regulation of transcription, DNA-templated+++GO:0007275///multicellular organism development
Doc2	39038	NT_037436.4	9012686	9019246	-										GO:0005634///nucleus	GO:0003677///DNA binding+++GO:0003700///DNA-binding transcription factor activity+++GO:0000981///DNA-binding transcription factor activity, RNA polymerase II-specific	GO:0006355///regulation of transcription, DNA-templated+++GO:0035051///cardiocyte differentiation+++GO:0061327///anterior Malpighian tubule development+++GO:0045944///positive regulation of transcription by RNA polymerase II
Doc1	39039	NT_037436.4	9041375	9045042	+										GO:0005634///nucleus	GO:0003700///DNA-binding transcription factor activity+++GO:0003677///DNA binding+++GO:0001158///enhancer sequence-specific DNA binding+++GO:0000981///DNA-binding transcription factor activity, RNA polymerase II-specific	GO:0035051///cardiocyte differentiation+++GO:0061327///anterior Malpighian tubule development+++GO:0001700///embryonic development via the syncytial blastoderm+++GO:0045944///positive regulation of transcription by RNA polymerase II+++GO:0035294///determination of wing disc primordium+++GO:0007507///heart development+++GO:0006355///regulation of transcription, DNA-templated+++GO:0010468///regulat…
byn	39349	NT_037436.4	11927693	11935919	+										GO:0005634///nucleus	GO:0000981///DNA-binding transcription factor activity, RNA polymerase II-specific+++GO:0003677///DNA binding+++GO:0003700///DNA-binding transcription factor activity+++GO:0042803///protein homodimerization activity	GO:0001709///cell fate determination+++GO:0006355///regulation of transcription, DNA-templated+++GO:0007509///mesoderm migration involved in gastrulation+++GO:0007280///pole cell migration+++GO:0007442///hindgut morphogenesis+++GO:0007443///Malpighian tubule morphogenesis+++GO:0045944///positive regulation of transcription by RNA polymerase II+++GO:0007275///multicellular organism development+++G…
Lmx1a	39406	NT_037436.4	12329232	12335901	+										GO:0005634///nucleus	GO:0003677///DNA binding+++GO:0043565///sequence-specific DNA binding+++GO:0046872///metal ion binding	GO:0006355///regulation of transcription, DNA-templated
toe	39418	NT_037436.4	12422510	12432668	-										GO:0005634///nucleus	GO:0043565///sequence-specific DNA binding+++GO:0003677///DNA binding	GO:0048749///compound eye development+++GO:0006355///regulation of transcription, DNA-templated+++GO:0007275///multicellular organism development+++GO:0000122///negative regulation of transcription by RNA polymerase II
eyg	39419	NT_037436.4	12462537	12468021	-										GO:0005634///nucleus	GO:0000977///RNA polymerase II regulatory region sequence-specific DNA binding+++GO:0003700///DNA-binding transcription factor activity+++GO:0003677///DNA binding+++GO:0043565///sequence-specific DNA binding	GO:0007469///antennal development+++GO:0007477///notum development+++GO:0007435///salivary gland morphogenesis+++GO:0048749///compound eye development+++GO:0001745///compound eye morphogenesis+++GO:0035214///eye-antennal disc development+++GO:0007275///multicellular organism development+++GO:0006355///regulation of transcription, DNA-templated+++GO:0001654///eye development+++GO:0000122///negativ…
ara	39439	NT_037436.4	12580672	12596018	+										GO:0005634///nucleus	GO:0043565///sequence-specific DNA binding+++GO:0003677///DNA binding+++GO:0000981///DNA-binding transcription factor activity, RNA polymerase II-specific	GO:0045893///positive regulation of transcription, DNA-templated+++GO:0035310///notum cell fate specification+++GO:0045926///negative regulation of growth+++GO:0048813///dendrite morphogenesis+++GO:0042693///muscle cell fate commitment+++GO:0001745///compound eye morphogenesis+++GO:0007275///multicellular organism development+++GO:0045317///equator specification+++GO:0007476///imaginal disc-deriv…
caup	39440	NT_037436.4	12609631	12621798	+										GO:0005634///nucleus	GO:0003677///DNA binding+++GO:0000981///DNA-binding transcription factor activity, RNA polymerase II-specific+++GO:0043565///sequence-specific DNA binding+++GO:0003700///DNA-binding transcription factor activity	GO:0006355///regulation of transcription, DNA-templated+++GO:0045926///negative regulation of growth+++GO:0007275///multicellular organism development+++GO:0045317///equator specification+++GO:0045944///positive regulation of transcription by RNA polymerase II+++GO:0042693///muscle cell fate commitment+++GO:0007346///regulation of mitotic cell cycle+++GO:0007474///imaginal disc-derived wing vein …
Sox21b	39569	NT_037436.4	14112405	14131324	-										GO:0005634///nucleus+++GO:0044798///nuclear transcription factor complex	GO:0003677///DNA binding+++GO:0000981///DNA-binding transcription factor activity, RNA polymerase II-specific	GO:0030154///cell differentiation+++GO:0006357///regulation of transcription by RNA polymerase II+++GO:0006355///regulation of transcription, DNA-templated
D	39570	NT_037436.4	14175610	14178620	-										GO:0005634///nucleus+++GO:0005737///cytoplasm	GO:0003730///mRNA 3'-UTR binding+++GO:0003700///DNA-binding transcription factor activity+++GO:0008134///transcription factor binding+++GO:0003705///transcription factor activity, RNA polymerase II distal enhancer sequence-specific binding+++GO:0003677///DNA binding+++GO:0008301///DNA binding, bending+++GO:0043565///sequence-specific DNA binding	GO:0060810///intracellular mRNA localization involved in pattern specification process+++GO:0002168///instar larval development+++GO:0070983///dendrite guidance+++GO:0045893///positive regulation of transcription, DNA-templated+++GO:0010468///regulation of gene expression+++GO:0014019///neuroblast development+++GO:0009950///dorsal/ventral axis specification+++GO:0007417///central nervous system d…
CG7271	40021	NT_037436.4	18588759	18590165	+										GO:0005575///cellular_component	GO:0003676///nucleic acid binding+++GO:0003674///molecular_function	GO:0008150///biological_process
knrl	40285	NT_037436.4	20597141	20620659	-										GO:0005634///nucleus	GO:0043565///sequence-specific DNA binding+++GO:0001227///DNA-binding transcription repressor activity, RNA polymerase II-specific+++GO:0070491///repressing transcription factor binding+++GO:0003677///DNA binding+++GO:0046872///metal ion binding+++GO:0003700///DNA-binding transcription factor activity+++GO:0008270///zinc ion binding	GO:0007427///epithelial cell migration, open tracheal system+++GO:0006355///regulation of transcription, DNA-templated+++GO:0045892///negative regulation of transcription, DNA-templated+++GO:0007088///regulation of mitotic nuclear division+++GO:0000122///negative regulation of transcription by RNA polymerase II+++GO:0007275///multicellular organism development
Six4	40297	NT_037436.4	20788886	20792777	-										GO:0005667///transcription factor complex+++GO:0005634///nucleus	GO:0003677///DNA binding+++GO:0001228///DNA-binding transcription activator activity, RNA polymerase II-specific+++GO:0000976///transcription regulatory region sequence-specific DNA binding+++GO:0043565///sequence-specific DNA binding	GO:0045892///negative regulation of transcription, DNA-templated+++GO:0007498///mesoderm development+++GO:0045944///positive regulation of transcription by RNA polymerase II+++GO:0048856///anatomical structure development+++GO:0007520///myoblast fusion+++GO:0008406///gonad development+++GO:0006355///regulation of transcription, DNA-templated+++GO:0007503///fat body development
Neu2	40375	NT_037436.4	21484891	21490586	-										GO:0005634///nucleus	GO:0003676///nucleic acid binding+++GO:0008270///zinc ion binding
eg	40428	NT_037436.4	21808703	21817600	+										GO:0016020///membrane+++GO:0005887///integral component of plasma membrane+++GO:0005886///plasma membrane+++GO:0016021///integral component of membrane+++GO:0005623///cell+++GO:0008076///voltage-gated potassium channel complex+++GO:0005634///nucleus	GO:0008408///3'-5' exonuclease activity+++GO:0003700///DNA-binding transcription factor activity+++GO:0005515///protein binding+++GO:0005244///voltage-gated ion channel activity+++GO:0001227///DNA-binding transcription repressor activity, RNA polymerase II-specific+++GO:0043565///sequence-specific DNA binding+++GO:0046872///metal ion binding+++GO:0022843///voltage-gated cation channel activity+++…	GO:0042391///regulation of membrane potential+++GO:0006813///potassium ion transport+++GO:0071805///potassium ion transmembrane transport+++GO:0048477///oogenesis+++GO:0008298///intracellular mRNA localization+++GO:0006355///regulation of transcription, DNA-templated+++GO:0051028///mRNA transport+++GO:0007294///germarium-derived oocyte fate determination+++GO:0048150///behavioral response to ethe…
opa	40605	NT_033777.3	4852813	4869979	+										GO:0005634///nucleus	GO:0001205///distal enhancer DNA-binding transcription activator activity, RNA polymerase II-specific+++GO:0000981///DNA-binding transcription factor activity, RNA polymerase II-specific+++GO:0046872///metal ion binding+++GO:0000980///RNA polymerase II distal enhancer sequence-specific DNA binding+++GO:0003700///DNA-binding transcription factor activity+++GO:0000977///RNA polymerase II regulatory…	GO:0007455///eye-antennal disc morphogenesis+++GO:0008101///decapentaplegic signaling pathway+++GO:0007494///midgut development+++GO:0008354///germ cell migration+++GO:0007366///periodic partitioning by pair rule gene+++GO:0045944///positive regulation of transcription by RNA polymerase II
lab	40817	NT_033777.3	6661427	6678590	-										GO:0005634///nucleus	GO:0046982///protein heterodimerization activity+++GO:0035326///enhancer binding+++GO:0043565///sequence-specific DNA binding	GO:0035284///brain segmentation+++GO:0045944///positive regulation of transcription by RNA polymerase II+++GO:0007494///midgut development+++GO:0090098///positive regulation of decapentaplegic signaling pathway+++GO:0030154///cell differentiation+++GO:0001709///cell fate determination+++GO:0007420///brain development+++GO:0060323///head morphogenesis+++GO:0006351///transcription, DNA-templated
pb	40826	NT_033777.3	6707800	6742063	-										GO:0005739///mitochondrion+++GO:0005634///nucleus	GO:0016829///lyase activity+++GO:0046872///metal ion binding+++GO:0000978///RNA polymerase II proximal promoter sequence-specific DNA binding+++GO:0043565///sequence-specific DNA binding+++GO:0003700///DNA-binding transcription factor activity+++GO:0003677///DNA binding+++GO:0003874///6-pyruvoyltetrahydropterin synthase activity	GO:0045944///positive regulation of transcription by RNA polymerase II+++GO:0007275///multicellular organism development+++GO:0006728///pteridine biosynthetic process+++GO:0007382///specification of segmental identity, maxillary segment+++GO:0006355///regulation of transcription, DNA-templated+++GO:0006729///tetrahydrobiopterin biosynthetic process+++GO:0048728///proboscis development+++GO:000738…
zen2	40827	NT_033777.3	6743135	6744136	-										GO:0005634///nucleus	GO:0043565///sequence-specific DNA binding+++GO:0003677///DNA binding	GO:0006355///regulation of transcription, DNA-templated+++GO:0007275///multicellular organism development
zen	40828	NT_033777.3	6752864	6754194	-										GO:0005634///nucleus	GO:0003677///DNA binding+++GO:0043565///sequence-specific DNA binding+++GO:0000981///DNA-binding transcription factor activity, RNA polymerase II-specific+++GO:0000978///RNA polymerase II proximal promoter sequence-specific DNA binding+++GO:0003700///DNA-binding transcription factor activity	GO:0009950///dorsal/ventral axis specification+++GO:0045944///positive regulation of transcription by RNA polymerase II+++GO:0048749///compound eye development+++GO:0007378///amnioserosa formation+++GO:0007275///multicellular organism development+++GO:0010629///negative regulation of gene expression+++GO:0006355///regulation of transcription, DNA-templated
Scr	40833	NT_033777.3	6823120	6849981	-										GO:0005634///nucleus	GO:0033613///activating transcription factor binding+++GO:0003677///DNA binding+++GO:0043565///sequence-specific DNA binding+++GO:0000977///RNA polymerase II regulatory region sequence-specific DNA binding+++GO:0042803///protein homodimerization activity+++GO:0005515///protein binding+++GO:0001228///DNA-binding transcription activator activity, RNA polymerase II-specific+++GO:0003700///DNA-bindin…	GO:0007494///midgut development+++GO:0006355///regulation of transcription, DNA-templated+++GO:0009952///anterior/posterior pattern specification+++GO:0045944///positive regulation of transcription by RNA polymerase II+++GO:0045498///sex comb development+++GO:0007275///multicellular organism development+++GO:0007548///sex differentiation+++GO:0007432///salivary gland boundary specification
ftz	40834	NT_033777.3	6864324	6866244	+										GO:0005634///nucleus	GO:0001228///DNA-binding transcription activator activity, RNA polymerase II-specific+++GO:0000980///RNA polymerase II distal enhancer sequence-specific DNA binding+++GO:0005515///protein binding+++GO:0043565///sequence-specific DNA binding+++GO:0000981///DNA-binding transcription factor activity, RNA polymerase II-specific+++GO:0003677///DNA binding	GO:0007506///gonadal mesoderm development+++GO:0009952///anterior/posterior pattern specification+++GO:0035282///segmentation+++GO:0000122///negative regulation of transcription by RNA polymerase II+++GO:0007350///blastoderm segmentation+++GO:0007417///central nervous system development+++GO:0007275///multicellular organism development+++GO:0008354///germ cell migration+++GO:0006355///regulation …
svp	41491	NT_033777.3	12258737	12302785	+										GO:0005634///nucleus+++GO:0005737///cytoplasm	GO:0046982///protein heterodimerization activity+++GO:0003707///steroid hormone receptor activity+++GO:0043565///sequence-specific DNA binding+++GO:0004879///nuclear receptor activity+++GO:0001227///DNA-binding transcription repressor activity, RNA polymerase II-specific+++GO:0046872///metal ion binding+++GO:0005515///protein binding+++GO:0008270///zinc ion binding+++GO:0042803///protein homodime…	GO:0050896///response to stimulus+++GO:0006355///regulation of transcription, DNA-templated+++GO:0061331///epithelial cell proliferation involved in Malpighian tubule morphogenesis+++GO:0007507///heart development+++GO:0010883///regulation of lipid storage+++GO:0030522///intracellular receptor signaling pathway+++GO:0007270///neuron-neuron synaptic transmission+++GO:0043401///steroid hormone medi…
sim	41612	NT_033777.3	13057755	13078124	+										GO:0005634///nucleus+++GO:0005737///cytoplasm+++GO:0005667///transcription factor complex	GO:0043565///sequence-specific DNA binding+++GO:0003700///DNA-binding transcription factor activity+++GO:0046982///protein heterodimerization activity+++GO:0001228///DNA-binding transcription activator activity, RNA polymerase II-specific+++GO:0046983///protein dimerization activity+++GO:0000978///RNA polymerase II proximal promoter sequence-specific DNA binding+++GO:0003677///DNA binding+++GO:00…	GO:0030154///cell differentiation+++GO:0006357///regulation of transcription by RNA polymerase II+++GO:0007628///adult walking behavior+++GO:0007409///axonogenesis+++GO:0007399///nervous system development+++GO:0007275///multicellular organism development+++GO:0035225///determination of genital disc primordium+++GO:0045944///positive regulation of transcription by RNA polymerase II+++GO:0007419//…
ems	41697	NT_033777.3	13901853	13904620	+										GO:0005634///nucleus	GO:0001158///enhancer sequence-specific DNA binding+++GO:0003677///DNA binding+++GO:0000980///RNA polymerase II distal enhancer sequence-specific DNA binding+++GO:0043565///sequence-specific DNA binding	GO:0035284///brain segmentation+++GO:0007424///open tracheal system development+++GO:0010468///regulation of gene expression+++GO:0007419///ventral cord development+++GO:0007409///axonogenesis+++GO:0007420///brain development+++GO:0007275///multicellular organism development+++GO:0048813///dendrite morphogenesis+++GO:0035288///anterior head segmentation+++GO:0014019///neuroblast development+++GO:…
Hmx	42110	NT_033777.3	17558930	17569097	+										GO:0005634///nucleus+++GO:0005575///cellular_component	GO:0003677///DNA binding+++GO:0043565///sequence-specific DNA binding	GO:0007275///multicellular organism development+++GO:0045892///negative regulation of transcription, DNA-templated+++GO:0030154///cell differentiation+++GO:0006355///regulation of transcription, DNA-templated+++GO:0007399///nervous system development
lbl	42541	NT_033777.3	21409979	21434133	-										GO:0005634///nucleus+++GO:0005667///transcription factor complex	GO:0003700///DNA-binding transcription factor activity+++GO:0000981///DNA-binding transcription factor activity, RNA polymerase II-specific+++GO:0043565///sequence-specific DNA binding	GO:0008285///negative regulation of cell proliferation+++GO:0048664///neuron fate determination+++GO:0009653///anatomical structure morphogenesis+++GO:0021920///regulation of transcription from RNA polymerase II promoter involved in spinal cord association neuron specification+++GO:0051450///myoblast proliferation+++GO:0030154///cell differentiation+++GO:0000122///negative regulation of transcrip…
C15	42544	NT_033777.3	21499986	21512814	+										GO:0032991///protein-containing complex+++GO:0005634///nucleus	GO:0003677///DNA binding+++GO:0043565///sequence-specific DNA binding	GO:0035218///leg disc development+++GO:0007501///mesodermal cell fate specification+++GO:0045747///positive regulation of Notch signaling pathway+++GO:0045892///negative regulation of transcription, DNA-templated+++GO:0007480///imaginal disc-derived leg morphogenesis+++GO:0022416///chaeta development+++GO:0006355///regulation of transcription, DNA-templated+++GO:0045893///positive regulation of t…
tHMG1	42650	NT_033777.3	22491829	22492381	+										GO:0005737///cytoplasm+++GO:0005634///nucleus+++GO:0005705///polytene chromosome interband	GO:0042803///protein homodimerization activity+++GO:0003677///DNA binding+++GO:0046982///protein heterodimerization activity
tHMG2	42651	NT_033777.3	22492953	22493746	+										GO:0005737///cytoplasm+++GO:0005705///polytene chromosome interband+++GO:0005634///nucleus	GO:0042803///protein homodimerization activity+++GO:0003677///DNA binding+++GO:0046982///protein heterodimerization activity
CG4374	42767	NT_033777.3	23408684	23472278	-										GO:0005634///nucleus	GO:0001228///DNA-binding transcription activator activity, RNA polymerase II-specific+++GO:0000978///RNA polymerase II proximal promoter sequence-specific DNA binding+++GO:0003676///nucleic acid binding	GO:0006357///regulation of transcription by RNA polymerase II+++GO:0045944///positive regulation of transcription by RNA polymerase II
Ets96B	42952	NT_033777.3	24788054	24797955	+										GO:0005634///nucleus	GO:0043565///sequence-specific DNA binding+++GO:0000981///DNA-binding transcription factor activity, RNA polymerase II-specific+++GO:0003677///DNA binding+++GO:0003700///DNA-binding transcription factor activity	GO:0045938///positive regulation of circadian sleep/wake cycle, sleep+++GO:0006357///regulation of transcription by RNA polymerase II+++GO:0006355///regulation of transcription, DNA-templated+++GO:0060159///regulation of dopamine receptor signaling pathway+++GO:0042594///response to starvation+++GO:0030154///cell differentiation+++GO:0001964///startle response
fd96Cb	43011	NT_033777.3	25095012	25096099	+										GO:0005634///nucleus	GO:0043565///sequence-specific DNA binding+++GO:0003700///DNA-binding transcription factor activity+++GO:0003677///DNA binding+++GO:0000981///DNA-binding transcription factor activity, RNA polymerase II-specific	GO:0030154///cell differentiation+++GO:0006355///regulation of transcription, DNA-templated+++GO:0009653///anatomical structure morphogenesis+++GO:0007275///multicellular organism development+++GO:0006357///regulation of transcription by RNA polymerase II
danr	43020	NT_033777.3	25138072	25139903	+										GO:0005634///nucleus	GO:0005515///protein binding+++GO:0003700///DNA-binding transcription factor activity+++GO:0003677///DNA binding	GO:0021556///central nervous system formation+++GO:0007275///multicellular organism development+++GO:0007469///antennal development+++GO:0048749///compound eye development+++GO:0006355///regulation of transcription, DNA-templated+++GO:0007379///segment specification
E(spl)m5-HLH	43158	NT_033777.3	26028854	26029735	-										GO:0005634///nucleus	GO:0003700///DNA-binding transcription factor activity+++GO:0043565///sequence-specific DNA binding+++GO:0046982///protein heterodimerization activity+++GO:0008134///transcription factor binding+++GO:0000977///RNA polymerase II regulatory region sequence-specific DNA binding+++GO:0003714///transcription corepressor activity+++GO:0005515///protein binding+++GO:0003677///DNA binding+++GO:0001227///…	GO:0050767///regulation of neurogenesis+++GO:0007275///multicellular organism development+++GO:1903507///negative regulation of nucleic acid-templated transcription+++GO:0030154///cell differentiation+++GO:0006355///regulation of transcription, DNA-templated+++GO:0007219///Notch signaling pathway+++GO:0007399///nervous system development+++GO:0001756///somitogenesis+++GO:0000122///negative regula…
[truncated: 9 more rows]
