# Supplementary material for: Transcription factor expression landscape in Drosophila embryonic cell lines
Source: BMC Genomics. 2024 Mar 23;25:307. doi: 10.1186/s12864-024-10241-1 (PMC10960990; doi:10.1186/s12864-024-10241-1)
Supplement: Supplementary file 3 — Supplementary Material 3. [file 12864_2024_10241_MOESM3_ESM.xlsx]

## Sheet: Sheet1
Symbol	Gene ID	KC TPM	S2 TPM	KC Read Count	S2 Read Count	log2 (KC / S2)	KC 2011	S2 2011
twi	37655	0	0	0	0	NA	3	1
tj	35227	0	0.02	0	1	-1	1	1
croc	40374	5.63	0.03	181	1	7.78	3	2
Poxm	40990	0	0.11	0	4	-3.17	3	2
pnr	44849	1.41	221.13	55	8652	-7.32	3	5
ac	30981	0	0	0	0	NA	3	3
bi	31379	0	0	0	0	NA	5	3
Dr	45285	0	0	0	0	NA	2	3
CG13894	38086	0.03	1.16	1	35	-4.94	4	2
noc	34847	0.57	0.41	21	15	0.49	3	2
sug	36424	37.45	21.03	675	381	0.81	5	5
CG10348	35132	0.06	0.03	2	1	1	1	1
ci	43767	1.69	0.3	116	22	2.46	5	3
SoxN	44275	0.77	0.05	43	3	3.91	2	2
ham	35135	109.72	75.1	6464	4228	0.52	5	5
Eip93F	44936	0.82	2.88	130	472	-1.84	4	4
HLH4C	31397	0.05	0.05	1	1	0	2	1
fkh	43383	0.15	0	8	0	3.58	4	1
dati	43789	0.11	1.27	5	58	-3.49	4	4
HGTX	53446	0	0	0	0	NA	3	4
ap	35509	0.03	0	1	0	1.58	4	4
zld	32994	0.01	0.05	1	4	-2	4	2
E(spl)mgamma-HLH	43151	0.34	0	4	0	4.7	2	3
hbn	47894	0	0	0	0	NA	4	4
chinmo	33343	28.82	60.55	3935	7583	-1.1	5	5
cad	35341	1.36	0.03	46	1	5.74	2	2
zfh2	43795	1.77	0.01	253	2	7.11	4	3
