# Supplementary material for: Transcription factor expression landscape in Drosophila embryonic cell lines
Source: BMC Genomics. 2024 Mar 23;25:307. doi: 10.1186/s12864-024-10241-1 (PMC10960990; doi:10.1186/s12864-024-10241-1)
Supplement: Supplementary file 4 — Supplementary Material 4. [file 12864_2024_10241_MOESM4_ESM.xlsx]

## Sheet: Sheet1
Symbol	Gene ID	KC TPM	S2 TPM	KC Read Count	S2 Read Count	log2 (KC / S2)	KC 2011	S2 2011
Dp	36461	110.92	84.64	3795	2914	0.36	5	5
Jarid2	39103	12.56	19.32	1489	2309	-0.65	4	4
Hr96	42993	15.42	14.24	602	560	0.09	4	4
woc	40990	94.53	74.53	8129	6460	0.32	5	5
MBD-R2	41498	72.56	46.6	3888	2516	0.61	5	5
cg	36571	98.9	73.41	5070	4348	0.4	5	5
Jra	36057	140.45	133.49	2885	2761	0.05	4	4
Cenp-C	41014	27.34	22.32	1773	1458	0.27	4	4
TFAM	42433	113.06	70.19	1661	1036	0.66	5	4
gfzf	40858	34.22	26.24	1720	1356	0.36	4	5
phol	39095	22.01	25.87	1030	1220	-0.26	4	4
Opbp	246618	27.46	20.15	682	504	0.42	4	4
Dref	34328	86.84	48.35	3308	1849	0.82	5	5
CoRest	32941	36.87	45.62	1638	2017	-0.33	5	5
Su(var)2-10	35927	67.4	78.29	2347	2685	-0.24	5	5
CrebB	32817	48.12	60.15	1821	2409	-0.35	5	5
