# Supplementary material for: Transcription factor expression landscape in Drosophila embryonic cell lines
Source: BMC Genomics. 2024 Mar 23;25:307. doi: 10.1186/s12864-024-10241-1 (PMC10960990; doi:10.1186/s12864-024-10241-1)
Supplement: Supplementary file 5 — Supplementary Material 5. [file 12864_2024_10241_MOESM5_ESM.xlsx]

## Sheet: Sheet1
Gene	Symbol	Gene ID	KC TPM	S2 TPM	KC Read Count	S2 Read Count	log2 (KC / S2)
serpent	srp	41944	193.92	268.93	11886	16263	-0.5
u-shaped	ush	33225	100.92	100.22	6443	6522	-0.02
glial cells missing	gcm	34277	0	0	0	0	NA
glial cells missing 2	gcm2	34280	0	0	0	0	NA
scalloped	sd	32536	81.98	118.36	4154	5410	-0.56
klumpfuss	klu	39228	2.85	0.41	186	24	2.8
lozenge	lz	31883	0.02	5.14	1	240	-7.68
pebbled	peb	31391	0.37	1.37	39	139	-1.91
