# Supplementary material for: Transcription factor expression landscape in Drosophila embryonic cell lines
Source: BMC Genomics. 2024 Mar 23;25:307. doi: 10.1186/s12864-024-10241-1 (PMC10960990; doi:10.1186/s12864-024-10241-1)
Supplement: Supplementary file 6 — Supplementary Material 6. [file 12864_2024_10241_MOESM6_ESM.xlsx]

## Sheet: Sheet1
Gene	Symbol	Gene ID	KC TPM	S2 TPM	KC Read Count	S2 Read Count	log2 (KC / S2)
Stat92E	Stat92E	42428	114.38	211.85	6077	11143	-0.92
chinmo	chinmo	33343	28.82	60.55	3935	7583	-1.1
DP TF	Dp	36461	110.92	84.64	3795	2914	0.36
E2F TF 1	E2f1	42550	160.46	138.62	9268	7618	0.18
ftz TF 1	ftz-f1	40045	28.22	24.18	2190	1867	0.2
longitudinals lacking	lola	44548	117.88	264.61	5228.28	112325	-1.19
serpent	srp	41944	193.92	268.93	11886	16263	-0.5
hamlet	ham	35135	109.72	75.1	6464	4228	0.52
Zn finger homeodomain 1	zfh1	43650	93.03	257.02	8460	23596	-1.49
